# Supplementary material for: ClAPRT3 ‐Mediated Adenine Salvage Pathway Enhances Purine Metabolites to Sustain Seed Vigour During Selfing in Cunninghamia lanceolata
Source: Plant Biotechnol J. 2025 Sep 16;24(2):547–66. doi: 10.1111/pbi.70363 (PMC12906808; doi:10.1111/pbi.70363)
Supplement: Supplementary file 1 — Data S1: pbi70363‐sup‐0001‐DataS1.zip. [file PBI-24-547-s001.zip]

Archive with 9 entries (9 files):
- pbi70363-sup-0001-Figures.docx
- pbi70363-sup-0002-TableS1.xlsx
- pbi70363-sup-0003-TableS2.xlsx
- pbi70363-sup-0004-TableS3.xlsx
- pbi70363-sup-0005-TableS4-S7.xlsx
- pbi70363-sup-0006-TableS8.xlsx
- pbi70363-sup-0007-TableS9.xlsx
- pbi70363-sup-0008-TableS10.xlsx
- pbi70363-sup-0009-TableS11.xlsx
