# Supplementary material for: ClAPRT3 ‐Mediated Adenine Salvage Pathway Enhances Purine Metabolites to Sustain Seed Vigour During Selfing in Cunninghamia lanceolata
Source: Plant Biotechnol J. 2025 Sep 16;24(2):547–66. doi: 10.1111/pbi.70363 (PMC12906808; doi:10.1111/pbi.70363)
Supplement: Supplementary file 1 — Data S1: pbi70363‐sup‐0001‐DataS1.zip. [file PBI-24-547-s001.zip › pbi70363-sup-0002-TableS1.xlsx]

## Sheet: Sheet1
	Table S1. Primer sequences for qRT-PCR.
	Gene Name	Forward (5’ to 3’)	Reverse (5’ to 3’)	Amplicon Length (bp)
	GAPDH	GCACCTATGTTTGTGGTTGGAGTA	ACCGTCTTCTGTGTAGCTGTTGTT	182
	MYB23	AAATACAATGGGACTGACCTACC	ACGGTGCTATACTTCCTGTAATGCT	106
	Expansin-like A1 EXPL1	GGTGGGATCTTCAAATTGGAAA	CAAGGAGAACAGCCTTCCTGTGC	183
	ClAPRT3	ATACGAGGTGCTTGGCAGGGAA	ATGCGTGTAGACATTGTGAGAT	183
