# Supplementary material for: ClAPRT3 ‐Mediated Adenine Salvage Pathway Enhances Purine Metabolites to Sustain Seed Vigour During Selfing in Cunninghamia lanceolata
Source: Plant Biotechnol J. 2025 Sep 16;24(2):547–66. doi: 10.1111/pbi.70363 (PMC12906808; doi:10.1111/pbi.70363)
Supplement: Supplementary file 1 — Data S1: pbi70363‐sup‐0001‐DataS1.zip. [file PBI-24-547-s001.zip › pbi70363-sup-0003-TableS2.xlsx]

## Sheet: Sheet1
	Table S2. MRM parameters for detecting purine metabolites.
	Compound	Precursor ion	Product ion	Retention Time (min)	Collision energy (eV)
	adenine	136	119	1.13	35
	AMP	348.2	136	1.15	11
	ADP	428.3	347.9	1.15	30
	ATP	508.4	136.1	1.14	25
