# Supplementary material for: ClAPRT3 ‐Mediated Adenine Salvage Pathway Enhances Purine Metabolites to Sustain Seed Vigour During Selfing in Cunninghamia lanceolata
Source: Plant Biotechnol J. 2025 Sep 16;24(2):547–66. doi: 10.1111/pbi.70363 (PMC12906808; doi:10.1111/pbi.70363)
Supplement: Supplementary file 1 — Data S1: pbi70363‐sup‐0001‐DataS1.zip. [file PBI-24-547-s001.zip › pbi70363-sup-0004-TableS3.xlsx]

## Sheet: Sheet1
	Table S3. Information of primers for plasmid construction.
	Primer Name	Primer sequences (5’ to 3’)
	ClMYB23-pGADT7-F	gccatggaggccagtgaattcATGAATCATCTGCGCCCAAA
	ClMYB23-pGADT7-R	cagctcgagctcgatggatccTCAGGCGAAATCGTTCTCCC
	ClAPRT3-pAbAi-F	atacagagcacatgcctcgagCTGTAATATCCTTGATGGCAGATCA
	ClAPRT3-pAbAi-R	gaaaagcttgaattcgagctcTGCAGCTGTAGTATGATCTTGTAAGG
	ClMYB23-pGreen II 0800-F	atcgaattcctgcagcccgggCTGTAATATCCTTGATGGCAGATCA
	ClMYB23-pGreen II 0800-R	tgtttttggcgtcttccatggTGCAGCTGTAGTATGATCTTGTAAGG
	ClAPRT3-pGreen II 0029 62-SK-F	aggacagcccaagctgagctcATGAATCATCTGCGCCCAAA
	ClAPRT3-pGreen II 0029 62-SK-R	gataagcttgatatcgaattcTCAGGCGAAATCGTTCTCCC
