# Supplementary material for: ClAPRT3 ‐Mediated Adenine Salvage Pathway Enhances Purine Metabolites to Sustain Seed Vigour During Selfing in Cunninghamia lanceolata
Source: Plant Biotechnol J. 2025 Sep 16;24(2):547–66. doi: 10.1111/pbi.70363 (PMC12906808; doi:10.1111/pbi.70363)
Supplement: Supplementary file 1 — Data S1: pbi70363‐sup‐0001‐DataS1.zip. [file PBI-24-547-s001.zip › pbi70363-sup-0005-TableS4-S7.xlsx]

## Sheet: Table S4
TableS4 KMO test and Bartlett's tests of sphericity.
Test Type	Statistic	Value	df	p-value
KMO test	KMO measure of sampling adequacy	0.72	-	-
Bartlett's test of sphericity	Approximate Chi-Square	2623.68	45	< 0.001

## Sheet: Table S5
Table S5 Principal component analysis and variance contribution of vigor evaluation indicators.
Vigor evaluation indicators	Component matrix
	1	2
Cone-seed rate	0.915	0.017
Thousand kernel weight	0.816	0.44
Seed soundness rate	0.949	-0.234
Astringent seed rate	-0.858	0.499
Empty seed rate	-0.654	-0.598
Germination rate	0.963	-0.116
Germination potential	0.963	-0.116
Embryo abortion rate	-0.949	0.234
Radicle length	0.92	0.279
Hypocotyl length	0.678	0.11
Eigenvalue	7.626	1.026
Variance contribution (%)	76.256	10.259
Cumulative contribution (%)	76.256	86.515

## Sheet: Table S6
Table S6 Scores of evaluation indicators.
Vigor evaluation indicators	F1	F2
Cone-seed rate	0.331	0.016
Thousand kernel weight	0.296	0.434
Seed soundness rate	0.344	-0.231
Astringent seed rate	-0.311	0.492
Empty seed rate	-0.237	-0.59
Germination rate	0.349	-0.115
Germination potential	0.349	-0.115
Embryo abortion rate	-0.344	0.231
Radicle length	0.333	0.275
Hypocotyl length	0.246	0.109

## Sheet: Table S7
Table S7 Comprehensive seed vigor evaluation of different inbred progeny.			Table S7 Seed vigor comprehensive scores across inbred progeny groups
Mating	F1 (Comprehensive score the first principal component factor)	F2 (Comprehensive score the second principal component factor)	Comprehensive score (CS)	Sort	Grade	Type of seed vigor
non-inbreeding	4.62039	0.0940867	4.08364	1	Ⅰ	extreme high
cx569×cx872	3.59352	-0.171193	3.14708	2	Ⅱ	high
cx569×cx840	1.76496	-0.829713	1.45727	3	Ⅱ	high
cx569×cx870	0.191127	0.75489	0.257981	4	Ⅲ	medium
cx569×cx569	0.210269	-0.825736	0.0874149	5	Ⅲ	medium
cx569×cx851	-0.169103	0.577163	-0.0806077	6	Ⅲ	medium
cx569×cx860	-1.35865	1.96282	-0.964775	7	Ⅳ	medium
cx569×cx865	-2.0356	0.381211	-1.74901	8	Ⅳ	low
cx569×cx871	-2.42875	-1.69128	-2.34129	9	Ⅳ	low
cx569×cx837	-4.38817	-0.25225	-3.89771	10	Ⅴ	low
