# Supplementary material for: ClAPRT3 ‐Mediated Adenine Salvage Pathway Enhances Purine Metabolites to Sustain Seed Vigour During Selfing in Cunninghamia lanceolata
Source: Plant Biotechnol J. 2025 Sep 16;24(2):547–66. doi: 10.1111/pbi.70363 (PMC12906808; doi:10.1111/pbi.70363)
Supplement: Supplementary file 1 — Data S1: pbi70363‐sup‐0001‐DataS1.zip. [file PBI-24-547-s001.zip › pbi70363-sup-0006-TableS8.xlsx]

## Sheet: Sheet1
	Table S8. Summary of read counts, quility control and read alignment of RNA-seq. Alignment of reads were performed using the Hisat program.
	Mating combination	Tissue	Replicate	Reads of raw data	Reads of clean data	Q30(%)	GC content(%)	Alignment rate (%)
	cx569×cx837	Radicle	1	42808532	42524582	94.99	45.27	93.39
	cx569×cx837	Radicle	2	45140372	44794704	94.99	44.57	93.12
	cx569×cx837	Radicle	3	44326870	44008992	95.03	44.61	93.15
	cx569×cx569	Radicle	1	43690284	43314800	95.05	44.84	92.635
	cx569×cx569	Radicle	2	43781722	43437972	95.11	45.27	93.1
	cx569×cx569	Radicle	3	42895362	42615164	94.86	44.67	93.16
	cx569×cx840	Radicle	1	43768082	43457178	94.92	44.75	93.42
	cx569×cx840	Radicle	2	46347536	45963244	95.06	44.72	93.395
	cx569×cx840	Radicle	3	43934658	43606916	94.93	44.44	93.3
	noninbreeding	Radicle	1	41846054	41522210	95.22	44.45	93.055
	noninbreeding	Radicle	2	42702388	42291878	95.19	45.02	92.675
	noninbreeding	Radicle	3	42702214	42255400	95.27	44.91	93.065
	cx569×cx837	Hypocotyl	1	71298574	64771018	93.96	42.61	97.72
	cx569×cx837	Hypocotyl	2	93017112	85375310	94.13	42.62	97.87
	cx569×cx837	Hypocotyl	3	83747294	76300016	94.01	42.52	97.61
	cx569×cx569	Hypocotyl	1	92892372	84932172	92.97	42.54	97.21
	cx569×cx569	Hypocotyl	2	86195556	78844152	94.09	42.65	97.85
	cx569×cx569	Hypocotyl	3	82359122	75986076	93.81	42.51	97.85
	cx569×cx840	Hypocotyl	1	81491696	75363508	93.67	42.33	97.91
	cx569×cx840	Hypocotyl	2	83675372	76880338	93.68	43.21	97.41
	cx569×cx840	Hypocotyl	3	86052060	79382224	94.13	42.65	98.27
	noninbreeding	Hypocotyl	1	87009948	80299564	93.66	42.72	97.82
	noninbreeding	Hypocotyl	2	90700234	83143350	93.16	42.71	97.34
	noninbreeding	Hypocotyl	3	78202158	71904608	93.91	42.83	97.99
