# Supplementary material for: ClAPRT3 ‐Mediated Adenine Salvage Pathway Enhances Purine Metabolites to Sustain Seed Vigour During Selfing in Cunninghamia lanceolata
Source: Plant Biotechnol J. 2025 Sep 16;24(2):547–66. doi: 10.1111/pbi.70363 (PMC12906808; doi:10.1111/pbi.70363)
Supplement: Supplementary file 1 — Data S1: pbi70363‐sup‐0001‐DataS1.zip. [file PBI-24-547-s001.zip › pbi70363-sup-0007-TableS9.xlsx]

## Sheet: Sheet1
	Table S9. Correlation of expression between replications in different inbred seeds.
	Mating combination	Tissue	R2
	cx569×cx837	Hypocotyl	0.93-0.93
	cx569×cx569	Hypocotyl	0.97-0.99
	cx569×cx840	Hypocotyl	0.90-0.97
	uninbred	Hypocotyl	0.92-0.95
	cx569×cx837	Radicle	0.97 ~ 0.98
	cx569×cx569	Radicle	0.95 ~ 0.99
	cx569×cx840	Radicle	0.98 ~ 0.99
	uninbred	Radicle	0.90 ~ 0.99
