# Supplementary material for: ClAPRT3 ‐Mediated Adenine Salvage Pathway Enhances Purine Metabolites to Sustain Seed Vigour During Selfing in Cunninghamia lanceolata
Source: Plant Biotechnol J. 2025 Sep 16;24(2):547–66. doi: 10.1111/pbi.70363 (PMC12906808; doi:10.1111/pbi.70363)
Supplement: Supplementary file 1 — Data S1: pbi70363‐sup‐0001‐DataS1.zip. [file PBI-24-547-s001.zip › pbi70363-sup-0008-TableS10.xlsx]

## Sheet: Table S10
Table S10. Information of differentially expressed genes (1045).
Gene ID	Radicles																		Hypocotyl
	Medium-vigor vs. Low-vigor		High-vigor vs. Medium-vigor		Extreme-high-vigor vs. Medium-vigor		FPKM												Medium-vigor vs. Low-vigor		High-vigor vs. Medium-vigor		Extreme-high-vigor vs. Medium-vigor		FPKM												Annotation
	log2FC	Pvalue	log2FC	Pvalue	log2FC	Pvalue	Low-vigor-1	Low-vigor-2	Low-vigor-3	Medium-vigor-1	Medium-vigor-2	Medium-vigor-3	High-vigor-1	High-vigor-2	High-vigor-3	Extreme-high-vigor-1	Extreme-high-vigor-2	Extreme-high-vigor-3	log2FC	Pvalue	log2FC	Pvalue	log2FC	Pvalue	Low-vigor-1	Low-vigor-2	Low-vigor-3	Medium-vigor-1	Medium-vigor-2	Medium-vigor-3	High-vigor-1	High-vigor-2	High-vigor-3	Extreme-high-vigor-1	Extreme-high-vigor-2	Extreme-high-vigor-3	NR	Uniprot	GO	KEGG map	KEGG pathway	KEGG pathway annotation
gene_BSBN01000001.1_000018	-1.47603	6.23e-06	1.22853	0.00115149	0.634441	0.0862827	2.70802	3.36888	2.30001	0.958397	1.00008	1.05447	1.56166	2.57167	3.02045	1.89322	1.68071	1.16123	-0.687767	0.286682	1.57847	0.0360349	0.0236304	0.975855	16.8201	46.3035	24.2694	9.65198	9.63606	33.8913	17.5169	89.7235	51.6709	8.98421	34.7922	10.0647	-	-	-	-	-	-
gene_BSBN01000001.1_000040	-0.583216	0.0132885	1.00994	0.000117668	1.77081	1.06e-07	26.1823	37.5512	37.1002	22.1783	17.2802	28.2163	57.4935	33.9894	45.5691	114.591	63.3303	55.7367	-0.959917	0.0580913	-0.357127	0.455507	1.23652	0.0461469	15.921	12.1989	5.27779	6.78594	4.49551	6.159	7.06186	3.11463	3.12232	22.4342	4.33437	13.5382	hypothetical protein SUGI_0946090 [Cryptomeria japonica]	Dirigent protein {ECO:0000256|RuleBase:RU363099};	GO:0048046:cellular_component-cellular_anatomical_entity-apoplast;GO:0005576:cellular_component-cellular_anatomical_entity-extracellular_region	-	-	-
gene_BSBN01000001.1_000042	-0.651899	0.00281764	1.07895	0.000127136	1.39484	1.27e-05	64.7423	58.4217	81.6874	39.5881	36.4282	54.8725	129.771	67.756	82.8674	169.774	81.1101	98.7935	-1.05141	0.0515993	0.726294	0.306829	2.05557	0.0371024	22.9394	10.8938	7.91617	9.4257	6.74066	4.37942	7.81699	3.13386	22.9259	51.7003	2.28313	29.6345	hypothetical protein SUGI_0946090 [Cryptomeria japonica]	Dirigent protein {ECO:0000256|RuleBase:RU363099};	GO:0048046:cellular_component-cellular_anatomical_entity-apoplast;GO:0005576:cellular_component-cellular_anatomical_entity-extracellular_region	-	-	-
gene_BSBN01000001.1_000043	-2.46368	2.09e-07	4.98428	1.29e-24	3.09663	7.12e-05	1.12117	1.83142	0.874276	0.180687	0.221862	0.273444	11.7027	4.90271	5.88756	4.00412	1.56178	0.461242	-0.962835	0.0649833	1.80405	0.0168339	2.47383	0.00159546	1.52459	1.57218	2.02733	1.39838	0.624179	0.571222	3.30865	0.82179	4.91975	8.63995	1.46689	4.16321	hypothetical protein SUGI_0946010 [Cryptomeria japonica]	Dirigent protein {ECO:0000256|RuleBase:RU363099};	GO:0048046:cellular_component-cellular_anatomical_entity-apoplast;GO:0005576:cellular_component-cellular_anatomical_entity-extracellular_region	-	-	-
gene_BSBN01000002.1_000005	-0.469199	0.136866	-1.08021	0.0137564	0.26626	0.445035	86.8734	70.3625	48.0017	63.413	50.5759	30.9776	37.0158	24.73	11.536	41.5731	81.9568	55.7308	-1.17824	0.0368296	-0.13199	0.682087	-1.15011	0.00398632	4.66623	4.46621	15.7855	4.08491	4.08199	2.73495	2.77801	2.66498	3.08192	1.53929	1.25833	1.93334	hypothetical protein SUGI_0475660 [Cryptomeria japonica]	X8 domain-containing protein {ECO:0000259|SMART:SM00768};	-	-	-	-
gene_BSBN01000002.1_000020	0.26113	0.586611	-0.799607	0.0834822	1.07059	0.00174781	3.00601	2.55598	7.79976	4.76465	8.11063	3.11387	4.41595	1.53709	3.43577	11.691	11.196	11.3914	2.91104	0.00114092	-1.05737	0.416348	-0.700379	0.484764	0.308852	0.159156	0.047452	1.57603	1.99161	0.475247	0.014876	1.52103	0.354254	0.622609	0.1177	1.63452	hypothetical protein SUGI_0198230 [Cryptomeria japonica]	Potassium transporter {ECO:0000256|RuleBase:RU321113};	GO:0071805:biological_process-cellular_process-potassium_ion_transmembrane_transport;GO:0006813:biological_process-localization-potassium_ion_transport;GO:0016021:cellular_component-cellular_anatomical_entity-integral_component_of_membrane;GO:0016020:cellular_component-cellular_anatomical_entity-membrane;GO:0015079:molecular_function-transporter_activity-potassium_ion_transmembrane_transporter_ac…	-	K03549(atr:18439672)	kup; KUP system potassium uptake protein
gene_BSBN01000005.1_000013	-0.610912	0.134134	1.78097	1.97e-05	2.0386	2e-06	1.79324	1.86531	1.69482	2.20483	0.987122	0.82783	4.8263	4.87279	3.24179	5.25421	6.12677	3.89992	-1.55196	0.0667221	1.74689	2.06252e-05	2.17588	3.25113e-07	0.318049	3.43058	3.51296	0.861361	0.604183	1.00179	2.73766	2.02912	3.22363	4.5381	3.03542	3.31124	hypothetical protein SUGI_1183110, partial [Cryptomeria japonica]	TSA: Wollemia nobilis Ref_Wollemi_Transcript_11981_1361 transcribed RNA sequence {ECO:0000313|EMBL:JAG87609.1};	GO:0051287:molecular_function-binding-NAD_binding;GO:0055114:-;GO:0016616:molecular_function-catalytic_activity-oxidoreductase_activity,_acting_on_the_CH_OH_group_of_donors,_NAD_or_NADP_as_acceptor;GO:0016491:molecular_function-catalytic_activity-oxidoreductase_activity	-	-	-
gene_BSBN01000005.1_000015	0.165654	0.45754	-1.52983	4.86e-06	-0.362481	0.1251	9.62423	13.4696	10.519	10.6966	12.6528	14.4473	6.05281	4.56254	2.62957	9.47062	8.53	11.9319	-0.491203	0.448901	-1.30586	0.0210868	0.0514971	0.931703	3.69396	4.91057	1.56119	3.92297	1.22298	2.15843	0.721207	1.02495	1.17361	1.65266	3.26377	2.45883	hypothetical protein SUGI_1183080 [Cryptomeria japonica]	BHLH domain-containing protein {ECO:0000259|PROSITE:PS50888};	GO:0003700:molecular_function-transcription_regulator_activity-DNA_binding_transcription_factor_activity;GO:0046983:molecular_function-binding-protein_dimerization_activity;GO:0006357:biological_process-biological_regulation-regulation_of_transcription_by_RNA_polymerase_II;GO:0003677:molecular_function-binding-DNA_binding	-	-	-
gene_BSBN01000005.1_000029	1.10194	1.96e-08	0.732779	0.000312237	-0.127356	0.534451	8.87949	10.4341	8.03641	17.3351	19.7574	21.8191	29.0357	30.821	39.425	19.9416	19.0612	15.8276	4.37079	1.94799e-17	-0.170292	0.78251	0.081475	0.873819	1.11079	2.32372	0.986454	21.7328	27.6032	42.0171	35.6767	7.1796	37.9979	20.554	20.4068	53.0536	hypothetical protein SUGI_1182220 [Cryptomeria japonica]	TSA: Wollemia nobilis Ref_Wollemi_Transcript_4143_1211 transcribed RNA sequence {ECO:0000313|EMBL:JAG89060.1};	GO:0005509:molecular_function-binding-calcium_ion_binding	map04626:Plant-pathogen interaction	K13448(cit:102628300)	CML; calcium-binding protein CML
gene_BSBN01000005.1_000032	0.157014	0.689592	1.24185	1.76e-05	0.417759	0.240937	2.67406	1.97294	1.34857	1.85723	2.64296	2.20364	5.42735	5.15977	5.56079	3.92509	2.83808	2.35092	1.29069	0.00156553	0.0876413	0.854311	-0.323473	0.556743	4.24256	6.00671	2.72572	9.93487	9.89043	12.0318	12.1991	4.64333	16.8063	7.4612	3.49586	13.7719	hypothetical protein SUGI_1182190 [Cryptomeria japonica]	-	-	-	-	-
gene_BSBN01000006.1_000004	-0.572637	0.173485	1.43034	4.62e-05	0.921467	0.027195	1.29594	0.965418	0.659915	0.758785	0.576484	0.627121	1.79435	1.94277	1.68499	1.68432	0.851876	1.27014	-0.338806	0.65469	1.65344	4.52636e-05	-	-	0.359935	0.70857	2.44564	1.04769	0.770036	0.843517	3.07693	2.93005	2.28871	0.438269	0.71541	0.257629	hypothetical protein SUGI_1032610 [Cryptomeria japonica]	SHSP domain-containing protein {ECO:0000259|PROSITE:PS01031};	-	map04141:Protein processing in endoplasmic reticulum	K13993(nnu:104602326)	HSP20; HSP20 family protein
gene_BSBN01000013.1_000031	1.07562	0.0162115	1.06208	0.00657241	-0.194823	0.612027	0.545763	1.32818	0.790961	2.41345	1.86266	1.37888	3.89674	5.38735	2.6904	1.34723	1.61301	2.0618	0.52047	0.560438	1.92314	0.00863357	0.134617	0.870462	0.604311	3.81898	2.25231	1.06723	1.97725	6.27773	10.1185	17.1674	7.93731	2.18016	5.64444	2.32713	hypothetical protein SUGI_0000010 [Cryptomeria japonica]	Dynein light chain {ECO:0000256|RuleBase:RU365010};	GO:0005856:cellular_component-cellular_anatomical_entity-cytoskeleton;GO:0005737:cellular_component-cellular_anatomical_entity-cytoplasm;GO:0007017:biological_process-cellular_process-microtubule_based_process;GO:0030286:cellular_component-protein_containing_complex-dynein_complex;GO:0005874:cellular_component-cellular_anatomical_entity-microtubule;GO:0003774:molecular_function-catalytic_activity…	-	K10418(mesc:110621997)	DYNLL; dynein light chain LC8-type
gene_BSBN01000013.1_000055	0.426913	0.386527	0.741577	0.273852	2.74937	4.53e-06	11.8981	12.9649	6.27651	20.566	16.5237	4.87568	18.7235	44.634	7.42816	46.1224	88.3091	153.987	-	-	-	-	5.44535	0.0111969	0.084281	0.57711	0.12106	0.230374	0.061551	0	0	0	0.395294	11.3514	0.069752	1.75907	hypothetical protein SUGI_0883730 [Cryptomeria japonica]	-	-	-	-	-
gene_BSBN01000016.1_000012	1.20148	4.97e-07	-0.374633	0.098786	-0.963605	3.01e-05	2.87625	1.94228	2.88775	5.37007	5.18912	7.25231	5.03695	5.12846	3.72599	2.84745	2.79671	3.64819	6.51693	8.07694e-77	-0.758548	0.532983	-4.34215	2.54948e-05	0.263735	0.298512	0.336916	37.3947	23.923	21.1019	22.6485	24.4119	0.225825	0.165129	2.91546	0.870397	hypothetical protein SUGI_0135770 [Cryptomeria japonica]	Putative TIR-NBS-LRR protein {ECO:0000313|EMBL:QEH91620.1};	GO:0016787:molecular_function-catalytic_activity-hydrolase_activity;GO:0050135:molecular_function-catalytic_activity-NAD(P)+_nucleosidase_activity;GO:0006952:biological_process-response_to_stimulus-defense_response;GO:0007165:biological_process-cellular_process-signal_transduction;GO:0043531:molecular_function-binding-ADP_binding;GO:0003953:molecular_function-catalytic_activity-NAD+_nucleosidase_…	-	-	-
gene_BSBN01000016.1_000068	0.398657	0.142592	1.85857	1.45e-14	0.155728	0.527372	3.69158	3.2717	2.27051	3.72408	3.89901	4.63795	11.3969	15.5361	18.1229	5.27536	3.79748	4.61657	-0.649682	0.204417	1.18681	0.00458654	0.580048	0.264631	10.9839	12.475	26.4707	5.1755	11.472	14.3657	25.4925	19.6012	26.338	23.9754	10.1598	12.8861	hypothetical protein SUGI_0136710 [Cryptomeria japonica]	FAD_binding_3 domain-containing protein {ECO:0000259|Pfam:PF01494};	GO:0071949:molecular_function-binding-FAD_binding	-	-	-
gene_BSBN01000016.1_000078	1.31204	0.00397307	-0.930053	0.187523	-1.93499	6.55e-17	35.4796	9.66992	12.0142	44.6127	39.8701	58.5354	59.4442	6.97082	9.95865	11.9735	14.6281	11.3492	0.893498	0.264575	-0.475897	0.502576	-2.26489	0.000187664	36.9902	37.3816	5.43598	79.258	52.9893	20.0868	68.1308	24.4778	13.6287	5.58419	14.1977	10.8411	hypothetical protein SUGI_0136870 [Cryptomeria japonica]	Late embryogenesis abundant protein LEA3-2 {ECO:0000313|EMBL:AJA33571.1};	-	-	-	-
gene_BSBN01000016.1_000084	-	-	4.0918	1.88e-13	1.31696	0.164367	0.026395	0.796965	0.017467	0.035582	0.208619	0.113653	2.17174	1.69223	2.50687	0.566362	0.31925	0.035771	-2.39898	0.0718501	4.13678	0.000149267	-	-	0.084077	0.329313	1.63448	0.012123	0.109293	0.237743	3.68477	1.57434	1.12147	0.14437	0.729815	0.047793	hypothetical protein SUGI_0136940 [Cryptomeria japonica]	TSA: Wollemia nobilis Ref_Wollemi_Transcript_1515_3156 transcribed RNA sequence {ECO:0000313|EMBL:JAG89418.1};	-	-	-	-
gene_BSBN01000017.1_000015	-2.09183	9.66e-07	2.18102	1.56e-06	-	-	1.07062	1.91575	1.69088	0.436836	0.209932	0.460593	1.2293	2.34291	1.46049	0.751194	0.42115	0.076481	-1.19262	0.0203168	2.20442	2.78257e-15	-0.100983	0.789653	4.54363	8.47957	2.58171	1.96648	2.20623	2.63901	10.6737	8.35169	11.8599	2.56965	1.66726	1.96766	hypothetical protein SUGI_0956540 [Cryptomeria japonica]	TSA: Wollemia nobilis Ref_Wollemi_Transcript_1304_1922 transcribed RNA sequence {ECO:0000313|EMBL:JAG89475.1};	GO:0016787:molecular_function-catalytic_activity-hydrolase_activity;GO:0005975:biological_process-metabolic_process-carbohydrate_metabolic_process;GO:0004553:molecular_function-catalytic_activity-hydrolase_activity,_hydrolyzing_O_glycosyl_compounds	-	-	-
gene_BSBN01000020.1_000012	0.149279	0.657998	1.76101	9.51e-08	-1.20763	0.0135495	1.60124	1.65951	1.80412	1.69416	1.50527	2.43666	5.46887	8.33734	5.56572	1.19743	0.884376	0.38041	-0.280104	0.39082	1.74757	5.0765e-12	-0.37098	0.288419	3.80424	3.61309	4.53339	3.53798	3.05496	3.17107	11.1363	10.8854	10.3784	2.58285	2.66442	2.14764	hypothetical protein SUGI_0064960 [Cryptomeria japonica]	Uncharacterized protein {ECO:0000313|EMBL:ABK26183.1};	-	-	-	-
gene_BSBN01000021.1_000019	-1.73597	7.52e-05	1.75101	1.64e-08	1.74988	7.45e-07	1.66966	2.8948	5.21845	0.934303	1.07369	0.90017	3.42288	3.82833	2.76535	4.22491	2.29648	3.53577	-2.12132	0.0443065	1.98189	0.0193827	1.58491	0.0480425	3.35021	1.66185	0.158598	0.596654	0.254626	0.363236	0.677197	3.41161	0.654496	0.552933	0.647468	2.33821	hypothetical protein SUGI_0674270 [Cryptomeria japonica]	TIR domain-containing protein {ECO:0000259|PROSITE:PS50104};	GO:0016787:molecular_function-catalytic_activity-hydrolase_activity;GO:0050135:molecular_function-catalytic_activity-NAD(P)+_nucleosidase_activity;GO:0007165:biological_process-cellular_process-signal_transduction;GO:0043531:molecular_function-binding-ADP_binding;GO:0003953:molecular_function-catalytic_activity-NAD+_nucleosidase_activity;GO:0061809:molecular_function-catalytic_activity-NAD+_nucle…	-	-	-
gene_BSBN01000021.1_000020	0.76613	0.180591	-1.30282	0.0302325	0.215171	0.734824	1.0069	1.42088	1.79821	2.29304	4.08725	0.801862	1.06084	1.19343	0.695525	1.36349	3.11399	4.07148	1.90789	0.181515	0.233949	0.627531	1.45702	0.00137172	0.957811	0	0.216174	2.13057	1.24864	1.2565	1.68068	1.28417	2.41413	5.19201	3.78948	3.5166	hypothetical protein SUGI_0285420 [Cryptomeria japonica]	TIR domain-containing protein {ECO:0000259|PROSITE:PS50104};	GO:0007165:biological_process-cellular_process-signal_transduction	-	-	-
gene_BSBN01000021.1_000028	-0.340222	0.395982	1.1143	0.00814603	0.164587	0.743524	0.867122	1.30891	1.18585	0.554926	0.84173	1.2621	2.25925	1.24339	2.3599	0.664289	0.814498	1.55479	-0.777247	0.335787	1.97032	0.0483413	-	-	0.232035	0.844629	0.660322	0.093591	0.36811	0.522049	1.77722	1.83048	0.208358	0.22279	0.153087	0.364018	hypothetical protein SUGI_0674270 [Cryptomeria japonica]	TMV resistance protein N-like {ECO:0000313|RefSeq:XP_010255714.1};	GO:0016787:molecular_function-catalytic_activity-hydrolase_activity;GO:0050135:molecular_function-catalytic_activity-NAD(P)+_nucleosidase_activity;GO:0006952:biological_process-response_to_stimulus-defense_response;GO:0007165:biological_process-cellular_process-signal_transduction;GO:0043531:molecular_function-binding-ADP_binding;GO:0003953:molecular_function-catalytic_activity-NAD+_nucleosidase_…	-	-	-
gene_BSBN01000021.1_000068	-0.776968	0.0859346	1.19802	0.0131252	0.520485	0.368558	1.59244	1.15219	1.53364	0.51908	0.611006	1.36186	1.39507	2.60246	1.81422	2.01895	0.636027	0.99867	-1.04534	0.116448	1.62143	0.00836729	0.752878	0.299952	1.03387	1.19063	0.663684	0.171672	0.679564	0.546452	1.17615	1.45129	1.65933	0.76229	0.436022	1.10137	hypothetical protein SUGI_0673900 [Cryptomeria japonica]	Uncharacterized protein {ECO:0000313|EMBL:JAG95023.1};	GO:0008168:molecular_function-catalytic_activity-methyltransferase_activity;GO:0016740:molecular_function-catalytic_activity-transferase_activity;GO:0032259:biological_process-metabolic_process-methylation;GO:0008171:molecular_function-catalytic_activity-O_methyltransferase_activity	map00350:Tyrosine metabolism;map00965:Betalain biosynthesis;map01100:Metabolic pathways	K00545(ppp:112286593)	COMT; catechol O-methyltransferase [EC:2.1.1.6]
gene_BSBN01000021.1_000102	1.10455	6.65e-05	1.73796	2.83e-05	-0.563587	0.0817161	0.831978	0.796214	0.705089	2.02167	1.22819	1.71122	3.25266	4.15658	9.49884	1.00142	0.907832	1.54093	0.565829	0.123439	0.992516	0.0162024	-2.01387	1.02019e-09	2.69742	3.0797	1.69711	4.67887	3.65711	2.82263	9.55829	8.31226	3.81589	0.829589	0.890428	0.998523	hypothetical protein SUGI_0673810 [Cryptomeria japonica]	Putative TIR-NBS-LRR protein {ECO:0000313|EMBL:ADW94527.1};	GO:0016787:molecular_function-catalytic_activity-hydrolase_activity;GO:0050135:molecular_function-catalytic_activity-NAD(P)+_nucleosidase_activity;GO:0006952:biological_process-response_to_stimulus-defense_response;GO:0007165:biological_process-cellular_process-signal_transduction;GO:0043531:molecular_function-binding-ADP_binding;GO:0061809:molecular_function-catalytic_activity-NAD+_nucleotidase,…	-	-	-
gene_BSBN01000021.1_000103	1.56587	0.000839711	1.33844	0.00335917	-1.32938	0.0105968	0.098131	0.214102	0.697726	1.46555	1.16829	1.42552	3.02253	2.32316	6.10643	0.136464	0.36713	0.930729	-0.568057	0.201851	1.26097	0.0063119	-1.75671	9.93734e-06	5.65288	8.63641	2.32156	3.05766	3.29483	2.11982	15.3814	13.4521	5.29294	1.9528	1.1551	0.653087	hypothetical protein SUGI_0673810 [Cryptomeria japonica]	TIR/NBS {ECO:0000313|EMBL:AAM28913.1};	GO:0016787:molecular_function-catalytic_activity-hydrolase_activity;GO:0050135:molecular_function-catalytic_activity-NAD(P)+_nucleosidase_activity;GO:0007165:biological_process-cellular_process-signal_transduction;GO:0043531:molecular_function-binding-ADP_binding;GO:0003953:molecular_function-catalytic_activity-NAD+_nucleosidase_activity;GO:0061809:molecular_function-catalytic_activity-NAD+_nucle…	-	-	-
gene_BSBN01000021.1_000152	-0.0104671	0.980783	-1.50256	0.000689531	1.07994	0.0568058	14.7688	20.2982	8.55939	22.0835	13.2058	8.2161	7.53182	4.82723	3.16945	10.6015	52.3731	30.4439	-0.847457	0.44031	0.298638	0.75813	3.57496	0.0287203	0.426582	2.88096	0.537408	0.102627	1.27575	0.747547	1.34324	0.365532	0.8682	22.4198	0.199893	2.95016	hypothetical protein SUGI_0672720 [Cryptomeria japonica]	Putative alcohol dehydrogenase {ECO:0000313|EMBL:AKH04258.1};	GO:0055114:-	-	-	-
gene_BSBN01000021.1_000154	1.49125	1.84e-08	-0.223579	0.469343	0.0427981	0.929681	4.0099	4.81668	3.77656	10.3738	9.77239	15.4594	7.82443	13.9279	9.0228	8.68674	5.9968	22.8001	2.05907	0.0155874	-0.179434	0.771123	-2.25225	0.437045	3.41868	3.52915	0.482979	5.01048	9.4909	16.9258	8.67841	14.4288	4.29346	0	0	6.30131	hypothetical protein SUGI_0672720 [Cryptomeria japonica]	Uncharacterized protein {ECO:0000313|EMBL:JAG93334.1};	GO:0055114:-	-	-	-
gene_BSBN01000021.1_000193	-1.508	5.65e-09	2.33348	9.03e-18	1.21705	0.018439	5.88549	5.03868	5.04387	2.47223	1.35848	1.80392	7.78317	10.2033	10.752	1.85594	3.3814	8.15238	-1.82141	0.13397	1.24547	0.350437	-1.47819	0.0423237	16.1813	1.13104	0.506236	1.90558	1.73422	1.63428	0.234549	0.374036	12.0457	0.289647	0.271581	1.2553	hypothetical protein SUGI_0672260 [Cryptomeria japonica]	Putative truncated TIR-NBS-LRR protein {ECO:0000313|EMBL:ADW94528.1};	GO:0016787:molecular_function-catalytic_activity-hydrolase_activity;GO:0050135:molecular_function-catalytic_activity-NAD(P)+_nucleosidase_activity;GO:0007165:biological_process-cellular_process-signal_transduction;GO:0043531:molecular_function-binding-ADP_binding;GO:0003953:molecular_function-catalytic_activity-NAD+_nucleosidase_activity;GO:0061809:molecular_function-catalytic_activity-NAD+_nucle…	-	-	-
gene_BSBN01000023.1_000031	-1.93177	1.06e-05	2.19242	7.06e-07	0.918466	0.000569475	32.6298	17.6856	70.4171	11.091	8.78976	11.8595	80.2132	20.3331	46.963	26.8047	18.9039	15.1975	-2.03369	0.105465	0.376498	0.755016	3.62512	0.0401672	21.8848	6.01033	4.01508	3.09083	0.091529	4.74742	0.828311	5.22019	4.25711	86.6709	1.01404	10.9168	hypothetical protein SUGI_0109730 [Cryptomeria japonica]	basic 7S globulin-like {ECO:0000313|RefSeq:XP_015872038.1, ECO:0000313|RefSeq:XP_015872082.1};	GO:0006508:biological_process-metabolic_process-proteolysis;GO:0004190:molecular_function-catalytic_activity-aspartic_type_endopeptidase_activity	-	-	-
gene_BSBN01000024.1_000026	-3.28553	1.59e-08	-	-	-	-	0.24895	0.2188	0.265655	0.049383	0.010939	0.011072	0.106392	0.118567	0.287968	0.149169	0.098901	0.083429	-2.64792	0.24648	2.86209	1.66366e-06	2.30937	0.000929324	4.4464	0	0.053859	0.390089	0.189592	0.173526	2.73933	1.73438	0.908727	0.439035	1.38903	1.79544	hypothetical protein SUGI_1014190 [Cryptomeria japonica]	Putative TIR-NBS-LRR protein {ECO:0000313|EMBL:ADW94527.1};	GO:0016787:molecular_function-catalytic_activity-hydrolase_activity;GO:0050135:molecular_function-catalytic_activity-NAD(P)+_nucleosidase_activity;GO:0006952:biological_process-response_to_stimulus-defense_response;GO:0007165:biological_process-cellular_process-signal_transduction;GO:0043531:molecular_function-binding-ADP_binding;GO:0061809:molecular_function-catalytic_activity-NAD+_nucleotidase,…	-	-	-
gene_BSBN01000025.1_000021	0.412776	0.0445845	1.74202	6.54e-11	-0.18149	0.391049	12.8269	10.8187	10.5636	16.568	17.3014	11.7854	36.4405	59.3828	58.9914	13.4367	13.1454	14.4085	0.191177	0.559666	2.5615	2.19205e-15	0.789541	0.00577168	12.1265	18.882	27.0046	17.2384	20.8599	26.6969	160.343	126.733	89.8655	45.322	29.5696	35.2464	hypothetical protein SUGI_0332750 [Cryptomeria japonica]	TSA: Wollemia nobilis Ref_Wollemi_Transcript_14638_3428 transcribed RNA sequence {ECO:0000313|EMBL:JAG86664.1};	GO:0005524:molecular_function-binding-ATP_binding;GO:0016887:molecular_function-catalytic_activity-ATPase_activity;GO:0000166:molecular_function-binding-nucleotide_binding	-	K03695(aof:109840871)	clpB; ATP-dependent Clp protease ATP-binding subunit ClpB
gene_BSBN01000025.1_000045	0.865766	0.0168632	1.61708	0.00105428	2.11525	0.026644	0.652336	0.510874	0.776165	1.59366	0.67163	1.29614	1.88355	2.75796	6.41163	0.966189	1.12088	13.739	1.74353	0.0891958	0.628278	0.194586	-2.97799	0.0168756	3.15233	1.25066	0.126833	2.81574	5.05359	7.73215	8.26618	10.917	4.62371	0.08988	0.110592	1.69443	hypothetical protein SUGI_0333090 [Cryptomeria japonica]	TSA: Wollemia nobilis Ref_Wollemi_Transcript_14872_4890 transcribed RNA sequence {ECO:0000313|EMBL:JAG86591.1};	GO:0042626:molecular_function-transporter_activity-ATPase_coupled_transmembrane_transporter_activity;GO:0016021:cellular_component-cellular_anatomical_entity-integral_component_of_membrane;GO:0016020:cellular_component-cellular_anatomical_entity-membrane;GO:0000166:molecular_function-binding-nucleotide_binding;GO:0055085:biological_process-cellular_process-transmembrane_transport;GO:0005524:molec…	-	-	-
gene_BSBN01000025.1_000070	-	-	-	-	8.74092	1.9e-18	0.575696	1.09747	0.513853	0	0	0	0.498176	0.903103	0.577629	1.29565	0.825179	1.2006	-10.3708	1.36187e-21	10.1154	2.35394e-21	11.1425	1.82834e-14	2.82273	2.28253	2.07412	0	0	0	1.75124	1.72738	2.53772	3.68026	1.65879	6.67089	hypothetical protein SUGI_0333330 [Cryptomeria japonica]	-	-	-	-	-
gene_BSBN01000025.1_000120	1.16331	3.08e-07	0.0721333	0.78591	-0.443717	0.0254691	2.37409	3.73426	4.15639	7.7091	7.07806	8.3856	5.52576	8.00866	11.1009	5.01715	5.57221	6.75657	2.32214	2.84361e-09	0.0232513	0.956714	-1.27563	0.0332578	8.07203	9.87906	6.72741	48.2887	40.2725	21.0329	42.5994	43.7026	21.5837	7.29661	10.4461	25.2707	hypothetical protein SUGI_0774780 [Cryptomeria japonica]	Putative TIR-NBS-LRR protein {ECO:0000313|EMBL:QEH91620.1};	GO:0016787:molecular_function-catalytic_activity-hydrolase_activity;GO:0050135:molecular_function-catalytic_activity-NAD(P)+_nucleosidase_activity;GO:0006952:biological_process-response_to_stimulus-defense_response;GO:0007165:biological_process-cellular_process-signal_transduction;GO:0043531:molecular_function-binding-ADP_binding;GO:0003953:molecular_function-catalytic_activity-NAD+_nucleosidase_…	-	-	-
gene_BSBN01000028.1_000031	-0.141193	0.912181	3.73194	5.53e-13	1.01366	0.463964	1.10113	1.90742	0	1.43983	0.270489	1.02127	10.8388	12.8426	13.4128	3.4994	2.11281	0	-1.69621	0.0760087	2.94993	5.54554e-08	1.07649	0.304679	1.31973	14.6786	28.5675	4.49007	6.53437	2.2379	34.6714	47.3969	18.0695	8.87643	18.0783	0.608713	hypothetical protein SUGI_0490660 [Cryptomeria japonica]	TSA: Wollemia nobilis Ref_Wollemi_Transcript_16266_793 transcribed RNA sequence {ECO:0000313|EMBL:JAG86295.1};	-	-	-	-
gene_BSBN01000030.1_000007	0.76808	0.000737353	-1.61174	6.2e-08	-0.73237	0.00225545	1.58404	1.47377	1.46332	2.67658	2.44276	2.6267	0.636869	1.08235	0.826949	1.57112	1.52074	1.63934	0.00326992	0.99725	-1.23533	0.0388939	0.0931004	0.828027	2.44728	1.9125	1.50317	2.66753	2.11209	1.15471	0.99823	0.319895	1.16398	1.81159	1.97714	2.3561	hypothetical protein SUGI_0659330 [Cryptomeria japonica]	myosin-10 {ECO:0000313|RefSeq:XP_010250179.1};	GO:0007131:biological_process-reproductive_process-reciprocal_meiotic_recombination	-	-	-
gene_BSBN01000031.1_000020	-	-	4.59942	7.86e-21	-	-	0.284765	0.1642	0.136518	0.113301	0.112939	0.028578	2.69382	2.26996	1.77387	0.379015	0.321921	0.20131	-0.293085	0.548352	2.47618	1.33789e-05	0.460003	0.376508	0.577605	0.549626	0.560327	0.348027	0.656984	0.391369	1.49017	2.12665	3.91538	0.727637	0.469361	0.671517	hypothetical protein SUGI_0993100 [Cryptomeria japonica]	CYP76AA67 {ECO:0000313|EMBL:ATG29902.1};	GO:0004497:molecular_function-catalytic_activity-monooxygenase_activity;GO:0016705:molecular_function-catalytic_activity-oxidoreductase_activity,_acting_on_paired_donors,_with_incorporation_or_reduction_of_molecular_oxygen;GO:0020037:molecular_function-binding-heme_binding;GO:0042617:biological_process-metabolic_process-paclitaxel_biosynthetic_process;GO:0016021:cellular_component-cellular_anatom…	-	-	-
gene_BSBN01000031.1_000027	-0.449106	0.432351	1.21653	0.0436565	2.87042	0.000178056	1.11935	0.3768	0.344142	0.564678	0.507027	0.271838	1.46403	0.329709	1.43362	7.35759	1.83735	0.925694	-0.872323	0.280656	-4.19627	7.79885e-09	-3.04422	0.00145993	0.383213	1.24916	3.32429	0.51562	1.3543	0.735145	0.059552	0.020086	0.055205	0.086061	0.018676	0.191986	hypothetical protein SUGI_0993100 [Cryptomeria japonica]	CYP76AA67 {ECO:0000313|EMBL:ATG29902.1};	GO:0004497:molecular_function-catalytic_activity-monooxygenase_activity;GO:0016705:molecular_function-catalytic_activity-oxidoreductase_activity,_acting_on_paired_donors,_with_incorporation_or_reduction_of_molecular_oxygen;GO:0020037:molecular_function-binding-heme_binding;GO:0042617:biological_process-metabolic_process-paclitaxel_biosynthetic_process;GO:0016021:cellular_component-cellular_anatom…	-	-	-
gene_BSBN01000031.1_000033	0.0601147	0.898836	-1.96041	7.83e-05	-0.558981	0.249459	0.594183	0.805013	0.406595	0.972015	0.412186	0.503026	0.163588	0.179918	0.13534	0.522263	0.48849	0.284369	0.179462	0.675397	-1.27195	0.00201413	-0.440561	0.294265	1.65972	1.19079	2.31303	2.51708	1.57946	1.69499	0.6535	0.702676	1.00936	1.64442	1.52242	1.015	hypothetical protein SUGI_0978490 [Cryptomeria japonica]	IRK-interacting-like protein isoform X1 {ECO:0000313|EMBL:RWR73804.1};	-	-	-	-
gene_BSBN01000032.1_000009	-0.358298	0.366166	-1.13795	0.0337685	-0.166435	0.744946	8.47196	8.12002	6.82072	10.0871	4.38009	3.89237	4.66262	2.10229	1.62439	4.99374	8.34426	3.19422	-0.247109	0.38427	1.04912	5.39361e-05	-0.229894	0.59234	44.5779	70.1109	58.9186	61.1494	38.087	45.9545	117.768	85.055	93.0872	27.9611	29.487	62.4588	hypothetical protein SUGI_0788540 [Cryptomeria japonica]	Uncharacterized protein {ECO:0000313|EMBL:PIA48257.1};	-	-	-	-
gene_BSBN01000035.1_000002	1.04112	0.0105772	0.53473	0.161695	-1.26622	0.00103648	0.275837	0.124256	0.308429	0.459792	0.52485	0.488997	0.425235	0.714209	1.02413	0.126673	0.251035	0.238915	0.00981664	1	3.03578	0.000288163	-1.00797	0.450066	0.026092	0.404361	0.207189	0.31233	0.300127	0.027772	1.88495	1.75622	1.51284	0.015396	0.027403	0.256829	hypothetical protein SUGI_1133300 [Cryptomeria japonica]	probable LRR receptor-like serine/threonine-protein kinase At3g47570 isoform X1 {ECO:0000313|RefSeq:XP_010909230.1};	GO:0006468:biological_process-cellular_process-protein_phosphorylation;GO:0016301:molecular_function-catalytic_activity-kinase_activity;GO:0016310:biological_process-cellular_process-phosphorylation;GO:0016021:cellular_component-cellular_anatomical_entity-integral_component_of_membrane;GO:0016020:cellular_component-cellular_anatomical_entity-membrane;GO:0000166:molecular_function-binding-nucleoti…	-	-	-
gene_BSBN01000039.1_000014	-1.74862	6.31e-05	1.73839	5.27e-05	2.43837	1.05e-08	0.59698	0.64101	0.444034	0.130878	0.162778	0.195965	0.548064	0.572603	0.564808	1.0129	0.964535	0.789952	-2.74843	0.0361784	-	-	-	-	0.136581	0.588967	1.08688	0.13306	0	0.118709	0.048058	0.841699	0.09462	0.033189	0.695882	0.081954	hypothetical protein SUGI_0343290 [Cryptomeria japonica]	Uncharacterized protein {ECO:0000313|EMBL:ABR16574.1};	-	-	-	-
gene_BSBN01000039.1_000025	0.266783	0.534206	-1.471	0.000492605	0.239796	0.567991	1.64952	1.35113	2.74595	1.55013	2.03855	3.43003	0.7239	0.980602	0.8275	2.50409	3.62848	2.18603	0.953138	0.202793	-1.08948	0.0122442	-0.0479374	0.944364	3.57837	0.559061	1.03473	3.38342	3.87579	2.89547	2.1742	1.14193	1.39157	0.96261	4.63786	3.88996	hypothetical protein SUGI_0018480 [Cryptomeria japonica]	Uncharacterized protein {ECO:0000313|EMBL:JAG93506.1};	-	-	-	-
gene_BSBN01000040.1_000009	1.04579	0.00151909	0.545744	0.345074	-0.961678	0.0389793	0.337757	0.236998	0.415556	0.820329	0.67188	0.75006	0.639461	0.386366	2.05062	0.150195	0.382496	0.656374	1.51775	0.011739	0.167505	0.742868	-0.0757367	0.90755	0.206208	0.121772	0.287211	0.308997	0.623583	0.947575	0.630415	0.769719	0.573825	0.370018	0.869089	0.43317	hypothetical protein SUGI_0711510 [Cryptomeria japonica]	Uncharacterized protein {ECO:0000313|EMBL:SZX67596.1};	GO:0043531:molecular_function-binding-ADP_binding	-	-	-
gene_BSBN01000040.1_000033	-0.766883	0.0668891	-1.24316	0.0208789	0.808557	0.0705171	61.1911	60.0047	43.3573	45.1011	39.5447	12.2538	17.2346	17.9573	6.26997	46.1184	72.0868	54.4812	-2.49043	0.000400059	0.0884219	0.864792	1.55249	0.0725991	22.071	10.2062	75.2646	6.52566	6.91264	5.08566	2.70863	10.5466	6.12329	5.07754	6.31562	40.5547	hypothetical protein SUGI_0932020 [Cryptomeria japonica]	Uncharacterized protein {ECO:0000313|EMBL:PIN22873.1};	-	-	-	-
gene_BSBN01000040.1_000051	1.21574	4.71e-05	-0.597604	0.0285537	-0.879061	0.0100305	9.16176	8.95811	6.01592	15.4149	14.2283	26.7337	11.5068	13.6812	12.4443	14.388	8.48329	8.22246	0.837915	0.27878	-0.758362	0.0630111	-2.74043	0.0225847	16.0926	13.845	1.78651	13.1507	20.3547	24.28	14.1637	12.8314	6.61335	0.31547	0.631399	7.31521	hypothetical protein SUGI_1168800 [Cryptomeria japonica]	Indole-3-acetic acid-induced protein ARG7-like isoform X1 {ECO:0000313|EMBL:KAF5731989.1};	-	map04075:Plant hormone signal transduction	K14488(pvu:PHAVU_009G049900g)	SAUR; SAUR family protein
gene_BSBN01000040.1_000066	-10.1717	1.85e-27	-	-	9.56483	4.39e-23	2.319	2.62014	4.55609	0	0	0	0	0	0	2.94315	1.79593	1.80648	-10.1817	0.00177654	-	-	-	-	3.5674	3.30696	0	0	0	0	0	0	0	3.27343	0	0	hypothetical protein SUGI_0933820 [Cryptomeria japonica]	Uncharacterized protein {ECO:0000313|EMBL:ABR17198.1};	-	-	-	-
gene_BSBN01000040.1_000068	-4.45507	1.1e-18	-	-	3.71716	8.05e-10	2.59364	2.46951	2.1756	0.09954	0.025091	0.177767	0.098704	0	0	1.89071	1.52848	0.9892	-3.91372	0.00013717	-	-	-	-	10.3715	8.34615	0.715125	0.342951	0.349487	0.602401	0.240313	0.402153	0.419842	9.25412	0.199686	0.610896	hypothetical protein KI387_036205, partial [Taxus chinensis]	Uncharacterized protein {ECO:0000313|EMBL:ADE76328.1};	-	-	-	-
gene_BSBN01000041.1_000005	-0.103852	0.791882	1.43339	0.0186795	0.0911905	0.82764	0.919212	1.50293	1.57553	1.21196	0.995674	1.50493	1.29234	2.13524	6.82997	1.21252	1.12051	1.72288	0.668935	0.484077	0.375391	0.304776	-2.91882	1.19782e-07	3.64431	1.16132	0.20283	2.32069	2.65482	3.26513	3.4437	4.03944	3.06144	0.234161	0.302577	0.492123	hypothetical protein SUGI_1072370 [Cryptomeria japonica]	Uncharacterized protein {ECO:0000313|EMBL:ADE75790.1};	GO:0016021:cellular_component-cellular_anatomical_entity-integral_component_of_membrane;GO:0016020:cellular_component-cellular_anatomical_entity-membrane;GO:0005509:molecular_function-binding-calcium_ion_binding	map04626:Plant-pathogen interaction	K13448(ats:109773118)	CML; calcium-binding protein CML
gene_BSBN01000044.1_000103	-2.29563	1.72e-07	0.329521	0.501168	0.0633768	0.913948	1.47764	1.58272	2.6542	0.310994	0.587512	0.252943	0.550993	0.301207	0.626542	0.416453	0.522538	0.287253	-3.58763	0.0287423	1.55742	0.311378	0.781188	0.596854	0.353539	3.7415	2.50344	0.111041	0.420551	0	0.12855	0.370195	1.07065	0.143799	0.423452	0.325868	hypothetical protein SUGI_0203430 [Cryptomeria japonica]	Amidase domain-containing protein {ECO:0000259|Pfam:PF01425};	-	map00330:Arginine and proline metabolism;map00360:Phenylalanine metabolism;map00380:Tryptophan metabolism;map01100:Metabolic pathways	K01426(ini:109161301)	E3.5.1.4, amiE; amidase [EC:3.5.1.4]
gene_BSBN01000046.1_000028	-0.0901776	0.828928	1.44791	0.000444723	0.913821	0.0182407	1.64922	2.25991	1.77211	3.31357	1.51136	1.65997	7.37907	10.1861	4.67243	6.60081	3.06665	3.62916	0.00129304	0.999359	1.2582	0.0007084	0.602558	0.152197	3.20235	4.5197	3.95696	3.16413	5.60378	4.07484	12.7225	14.5154	8.57427	7.51914	4.13065	3.10417	hypothetical protein KI387_029040, partial [Taxus chinensis]	Phytosulfokine {ECO:0000256|RuleBase:RU368031};	GO:0030154:biological_process-developmental_process-cell_differentiation;GO:0008083:molecular_function-binding-growth_factor_activity;GO:0005576:cellular_component-cellular_anatomical_entity-extracellular_region;GO:0007165:biological_process-cellular_process-signal_transduction;GO:0008283:biological_process-cellular_process-cell_population_proliferation	-	-	-
gene_BSBN01000046.1_000030	-0.385178	0.271119	2.01668	6.45e-07	0.106983	0.76279	2.00329	1.08231	1.07361	1.13804	0.861113	1.19864	4.69304	6.18877	2.20144	1.50967	1.18988	0.781276	-0.307115	0.629667	1.37705	0.0138223	-0.226668	0.734045	2.89449	2.39292	0.762981	2.50673	1.55453	0.926234	4.56917	6.3344	1.94244	1.17888	0.574035	2.40971	hypothetical protein SUGI_0901860 [Cryptomeria japonica]	-	-	-	-	-
gene_BSBN01000049.1_000004	0.565015	0.179965	-1.11006	0.000624393	-0.898516	0.0154996	27.0711	25.9049	9.63653	46.3599	25.6083	21.2042	18.2797	12.6429	12.7885	10.9553	17.312	22.5763	1.51918	0.000208456	-0.371089	0.466683	-2.2474	0.029067	8.78897	6.27477	4.90571	13.6738	19.4412	24.3241	7.57015	25.1244	11.1647	0.891193	0.993716	9.6943	hypothetical protein SUGI_0988470 [Cryptomeria japonica]	-	-	-	-	-
gene_BSBN01000049.1_000006	0.0982204	0.825761	-1.0674	0.00762959	-0.664118	0.1284	105.049	114.021	40.6997	149.288	76.0212	54.2925	57.0455	48.5566	29.2225	32.5359	69.771	77.1322	1.48582	0.0366573	0.0577967	0.922428	-1.88363	0.0262634	2.27224	4.18097	1.20234	3.17048	6.05477	12.2011	4.48166	8.30973	9.4795	1.14792	0.735024	3.74269	hypothetical protein SUGI_0988500 [Cryptomeria japonica]	-	-	-	-	-
gene_BSBN01000049.1_000007	-0.139254	0.783715	-1.14742	0.00546267	-0.797988	0.0342391	47.4937	33.7926	11.8253	47.1339	18.8308	19.2286	18.2599	11.3724	9.23378	13.3091	17.1763	19.2484	1.70382	0.0909149	-0.596719	0.45498	-2.70908	0.00717692	0.927744	0.54351	0.151595	0.376454	1.44448	3.55073	1.02442	0.977396	1.55104	0.106688	0.266194	0.42232	hypothetical protein SUGI_0988500 [Cryptomeria japonica]	-	-	-	-	-
gene_BSBN01000049.1_000008	-0.131611	0.587922	1.06672	5.55e-05	0.644399	0.00591624	10.97	8.5619	12.1673	11.9543	8.53886	8.53652	18.4931	16.0998	27.1211	16.8319	13.6298	15.7055	0.356255	0.4718	-0.503384	0.287646	-1.32728	0.0499164	5.36881	9.31344	2.95451	7.34217	9.22531	6.18084	5.48483	7.67388	2.52993	3.9541	0.746713	4.10895	hypothetical protein KI387_031238, partial [Taxus chinensis]	-	-	-	-	-
gene_BSBN01000049.1_000046	0.202036	0.306912	-1.35612	3.58e-06	-0.628064	0.0456537	71.4974	61.6699	66.3302	59.8316	80.7086	89.6154	39.239	32.1798	19.6898	51.1471	68.5743	31.4924	-2.05814	0.0988339	-0.309047	0.820988	2.21577	0.041789	27.4972	17.5947	1.8341	6.38322	0.2817	4.87375	0.101241	4.84714	4.31991	10.2501	9.69548	31.9725	hypothetical protein SUGI_0101040 [Cryptomeria japonica]	Phytocyanin domain-containing protein {ECO:0000259|PROSITE:PS51485};	GO:0022900:biological_process-cellular_process-electron_transport_chain;GO:0009055:molecular_function-catalytic_activity-electron_transfer_activity	-	-	-
gene_BSBN01000049.1_000061	0.545104	0.160307	-1.0968	0.00666682	-0.404223	0.357738	1.88436	1.35809	1.83217	2.14233	3.61345	1.64953	1.24083	1.02614	1.2537	2.09999	2.34475	1.24454	-1.15492	0.0341247	1.22625	0.00420111	2.33164	2.55067e-05	1.11311	2.59549	3.25737	0.729145	1.17518	1.14179	2.71293	2.3518	1.99343	6.3443	6.50603	2.4001	hypothetical protein SUGI_0989390 [Cryptomeria japonica]	Uncharacterized protein {ECO:0000313|EMBL:ABK25102.1};	GO:0016021:cellular_component-cellular_anatomical_entity-integral_component_of_membrane;GO:0016020:cellular_component-cellular_anatomical_entity-membrane	-	K21889(cmos:111438062)	TMBIM6, BI1, TEGT; Bax inhibitor 1
gene_BSBN01000049.1_000067	-0.868768	0.0102002	0.604969	0.0671032	1.18852	0.00108158	1.70792	1.44222	2.18502	1.02886	0.731681	1.17038	1.49095	1.63294	1.38849	2.14947	2.93172	1.72248	-1.65601	0.0035586	1.89371	0.0316961	2.16515	0.000877788	0.587207	0.848437	0.590021	0.267969	0.107255	0.248891	1.05892	0.139394	1.17308	0.532283	1.06805	1.20993	hypothetical protein SUGI_0990330 [Cryptomeria japonica]	Uncharacterized protein {ECO:0000313|EMBL:JAG93536.1};	GO:0016747:molecular_function-catalytic_activity-transferase_activity,_transferring_acyl_groups_other_than_amino_acyl_groups;GO:0042617:biological_process-metabolic_process-paclitaxel_biosynthetic_process	-	-	-
gene_BSBN01000054.1_000003	-0.28936	0.367999	1.66108	1.67e-06	-0.480111	0.357376	11.8092	13.5177	13.8008	6.4454	9.0501	16.7012	40.5303	32.0974	30.3204	12.3846	7.84493	3.54952	-0.5008	0.0561284	1.59642	1.30053e-06	-0.375879	0.383834	26.7078	35.3442	36.416	23.6489	17.223	28.0212	88.704	68.4209	47.4857	19.3456	26.0154	9.11891	hypothetical protein SUGI_0084570 [Cryptomeria japonica]	TSA: Wollemia nobilis Ref_Wollemi_Transcript_15103_1043 transcribed RNA sequence {ECO:0000313|EMBL:JAG86518.1};	-	-	K03098(peu:105121153)	APOD; apolipoprotein D and lipocalin family protein
gene_BSBN01000055.1_000003	-	-	1.30525	0.00377519	-	-	0.117792	0.137584	0.148485	0.226219	0.404284	0.582817	1.10141	0.846486	1.11202	1.16106	0.2204	0.271891	-	-	1.30023	0.0129718	0.212031	0.745561	0.266671	0.260186	0.18412	0.430215	0.703614	0.640136	1.65932	1.80362	0.837071	0.343965	1.12139	0.540739	hypothetical protein SUGI_0122850 [Cryptomeria japonica]	Non-specific serine/threonine protein kinase {ECO:0000256|ARBA:ARBA00012513};	GO:0006468:biological_process-cellular_process-protein_phosphorylation;GO:0016301:molecular_function-catalytic_activity-kinase_activity;GO:0016310:biological_process-cellular_process-phosphorylation;GO:0016021:cellular_component-cellular_anatomical_entity-integral_component_of_membrane;GO:0016020:cellular_component-cellular_anatomical_entity-membrane;GO:0000166:molecular_function-binding-nucleoti…	-	-	-
gene_BSBN01000058.1_000004	0.191565	0.501947	-1.34732	4.28e-06	-0.0644019	0.882873	50.9772	49.2882	63.4138	43.3639	51.2619	92.6273	23.5727	24.9334	26.0589	99.4315	45.4396	36.245	0.295054	0.393868	-2.31937	4.77844e-12	-0.207835	0.617906	35.537	29.8182	19.5855	46.0167	30.8689	28.5398	5.02309	6.5135	9.40245	31.1013	16.1888	40.344	hypothetical protein SUGI_0863840 [Cryptomeria japonica]	TSA: Wollemia nobilis Ref_Wollemi_Transcript_13765_1333 transcribed RNA sequence {ECO:0000313|EMBL:JAG87035.1};	GO:0003824:-;GO:0016787:molecular_function-catalytic_activity-hydrolase_activity	-	-	-
gene_BSBN01000058.1_000012	-	-	-	-	1.71135	0.00344673	2.17032	3.96042	3.77872	1.48666	1.18596	0.481016	2.09159	2.38733	1.55975	4.65067	1.88156	4.32375	-1.66165	0.00117574	-	-	0.730952	0.182761	11.0572	13.3463	9.40859	5.38912	2.69386	2.49716	1.65759	3.6194	3.31666	5.61355	4.52496	7.03986	-	-	-	-	-	-
gene_BSBN01000060.1_000018	-2.47456	3e-07	-	-	1.95153	0.0458971	0.32352	0.601675	0.807519	0.071731	0.068707	0.082507	0.135353	0.142997	0.027289	0.507404	0.528687	0.013152	-1.92409	0.391685	-9.18982	0.00177791	0.291734	0.884889	3.17583	0.004414	0.225754	0.309287	0.448498	0	0	0	0	0.07661	0.019373	0.991326	-	-	-	-	-	-
gene_BSBN01000060.1_000041	-	-	4.86495	1.59e-16	-	-	0.002588	0.007401	0.019075	0.021773	0.020362	0	0.389808	0.436078	0.544528	0.15454	0.167928	0.336477	-	-	3.29423	0.0021363	2.78945	0.00154343	0.049707	0.06119	0.113007	0.084751	0.175655	0.101756	2.19509	1.19589	0.090298	0.158236	1.36105	0.929386	-	-	-	-	-	-
gene_BSBN01000060.1_000085	1.00407	0.00118698	0.0379079	0.919013	-0.76939	0.00767047	3.68819	2.16356	2.75623	5.89316	6.97175	4.47908	8.71195	3.62426	5.78356	3.53423	2.97794	3.84416	3.44305	2.22358e-08	-0.00788755	1	-0.134079	0.836523	0.034613	0.087929	0.083719	0.868531	0.63616	0.928125	0.068362	0	2.3913	0.345782	1.13137	0.681532	hypothetical protein SUGI_0852500 [Cryptomeria japonica]	Putative epoxidase {ECO:0000313|EMBL:AKH04260.1};	GO:0046872:molecular_function-binding-metal_ion_binding;GO:0055114:-;GO:0016491:molecular_function-catalytic_activity-oxidoreductase_activity	-	-	-
gene_BSBN01000062.1_000036	2.7241	1.13e-07	-1.27942	0.00982685	-1.11942	0.00841645	0.094449	0.032982	0.083788	0.33043	0.601597	0.523346	0.248559	0.09443	0.264661	0.25794	0.164807	0.252176	3.64395	0.00156126	-1.37316	0.331978	-0.602379	0.708587	0.078374	0.053548	0	0.392684	0.772686	0.60271	0.259248	0.402897	0	0.286945	0	0.836209	hypothetical protein SUGI_0245800 [Cryptomeria japonica]	Uncharacterized protein {ECO:0000313|EMBL:JAG93171.1};	GO:0006952:biological_process-response_to_stimulus-defense_response;GO:0043531:molecular_function-binding-ADP_binding	map04626:Plant-pathogen interaction	K13457(pxb:103962515)	RPM1, RPS3; disease resistance protein RPM1
gene_BSBN01000062.1_000049	-0.346959	0.241631	-1.25911	0.0254633	-0.386639	0.440922	27.8414	40.3899	34.5283	34.3515	30.8965	15.6647	18.1217	12.8463	3.287	7.9789	21.0205	34.2034	-1.81186	0.0165636	-3.0453	0.150799	-5.72442	0.000862862	4.55496	1.71506	12.6552	2.66702	1.53484	1.04471	0	0	0.634992	0	0.088935	0	hypothetical protein SUGI_0482380 [Cryptomeria japonica]	Uncharacterized protein {ECO:0000313|EMBL:MPA38233.1};	GO:0005576:cellular_component-cellular_anatomical_entity-extracellular_region;GO:0009405:biological_process-biological_process_involved_in_interspecies_interaction_between_organisms-pathogenesis	-	-	-
gene_BSBN01000063.1_000036	-0.391767	0.35226	0.369996	0.551644	1.02485	0.0153859	5.06337	3.3141	3.93876	5.39715	2.4611	1.58838	6.41189	1.19961	4.79416	6.5685	5.77113	7.17929	-2.23517	0.00252764	-	-	-	-	1.83408	0.485524	0.62283	0.210777	0.291554	0.129349	0.02314	0.21927	0.064352	1.14631	0.02177	0.093747	hypothetical protein SUGI_0278570 [Cryptomeria japonica]	1-deoxy-D-xylulose-5-phosphate synthase {ECO:0000256|ARBA:ARBA00013150};	-	map00730:Thiamine metabolism;map00900:Terpenoid backbone biosynthesis;map01100:Metabolic pathways;map01110:Biosynthesis of secondary metabolites	K01662(rcn:112187883)	dxs; 1-deoxy-D-xylulose-5-phosphate synthase [EC:2.2.1.7]
gene_BSBN01000064.1_000050	-0.0787383	0.792522	1.17296	5.64e-05	-0.0327958	0.944101	0.762906	0.827198	0.659605	0.753497	0.729956	0.658136	1.42237	1.47864	2.003	0.516943	0.498727	1.11714	-0.532419	0.216466	1.41156	0.0126519	-0.169846	0.747746	0.392938	0.458175	0.492735	0.279067	0.378898	0.266757	0.940462	0.356998	1.14542	0.203615	0.243128	0.349384	hypothetical protein SUGI_0042710 [Cryptomeria japonica]	Uncharacterized protein {ECO:0000313|EMBL:OTG03879.1};	GO:0016021:cellular_component-cellular_anatomical_entity-integral_component_of_membrane;GO:0016020:cellular_component-cellular_anatomical_entity-membrane	-	-	-
gene_BSBN01000068.1_000007	-	-	-	-	1.22461	0.0287016	0.376132	0.308384	1.13382	0.216342	0.420812	0.815685	0.407184	0.338573	0.952363	1.65895	1.23263	0.71605	-0.0792411	0.925687	-3.01535	0.00220132	0.0574239	0.95313	1.17715	1.41382	0.907004	0.185317	1.19921	1.906	0.098759	0.070335	0.202517	1.35916	0.411606	1.58782	hypothetical protein SUGI_0309090 [Cryptomeria japonica]	-	-	-	-	-
gene_BSBN01000068.1_000066	-1.13145	0.00253879	-0.741976	0.0245317	0.919238	0.000715958	9.72516	17.3992	6.47615	5.55238	4.30197	5.50901	3.7377	3.32778	2.21867	8.8331	11.1974	9.53201	-2.43102	9.53349e-05	1.12303	0.0461701	1.46462	0.0230825	5.20763	6.62314	13.9201	2.26125	1.7111	0.684443	2.70605	4.27097	3.02243	2.41227	5.73927	4.39079	hypothetical protein SETIT_7G212600v2 [Setaria italica]	Histone H4 {ECO:0000256|RuleBase:RU000528};	GO:0005634:cellular_component-cellular_anatomical_entity-nucleus;GO:0046982:molecular_function-binding-protein_heterodimerization_activity;GO:0005694:cellular_component-cellular_anatomical_entity-chromosome;GO:0003677:molecular_function-binding-DNA_binding;GO:0000786:cellular_component-protein_containing_complex-nucleosome	-	K11254(gsj:114398106)	H4; histone H4
gene_BSBN01000068.1_000091	0.0850338	0.663366	1.16463	7.65e-06	-0.468352	0.113336	51.3498	61.067	61.3169	48.8087	69.3657	66.4123	161.772	159.966	97.7865	63.299	40.487	31.82	0.201439	0.540528	1.98922	1.01273e-07	0.765052	0.0360236	46.322	48.2788	49.2954	80.5734	51.0499	33.8018	204.523	270.336	168.322	100.274	72.2357	100.858	hypothetical protein SUGI_0310330 [Cryptomeria japonica]	TSA: Wollemia nobilis Ref_Wollemi_Transcript_22472_631 transcribed RNA sequence {ECO:0000313|EMBL:JAG85820.1};	GO:0003677:molecular_function-binding-DNA_binding	-	K03627(dzi:111303222)	MBF1; putative transcription factor
gene_BSBN01000069.1_000001	1.16602	0.0027934	-0.530609	0.128745	-1.59349	0.000119363	0.297937	0.1685	0.169869	0.548908	0.411973	0.479951	0.289696	0.402623	0.318347	0.128369	0.111474	0.226212	0.34837	0.505465	-1.17107	0.014226	-1.41165	0.0255378	0.138584	0.302098	0.348396	0.255181	0.392606	0.324188	0.118617	0.186689	0.121226	0.076602	0.203722	0.07609	hypothetical protein SUGI_0305960 [Cryptomeria japonica]	LRRNT_2 domain-containing protein {ECO:0000259|Pfam:PF08263};	-	-	-	-
gene_BSBN01000069.1_000007	1.12098	0.00190773	-0.889546	0.0731049	-1.42895	0.0142438	0.682231	0.294272	0.537822	1.13678	0.928189	0.753026	0.237064	0.886924	0.412989	0.409172	0.133452	0.526895	0.0697898	0.877876	-1.02628	0.0649167	-1.43073	0.00285277	0.432326	0.914959	1.17135	0.866629	0.932345	0.678083	0.507439	0.329811	0.250136	0.230918	0.416216	0.182095	hypothetical protein SUGI_0305300 [Cryptomeria japonica]	LRRNT_2 domain-containing protein {ECO:0000259|Pfam:PF08263};	GO:0006468:biological_process-cellular_process-protein_phosphorylation;GO:0016301:molecular_function-catalytic_activity-kinase_activity;GO:0016310:biological_process-cellular_process-phosphorylation;GO:0016021:cellular_component-cellular_anatomical_entity-integral_component_of_membrane;GO:0016020:cellular_component-cellular_anatomical_entity-membrane;GO:0000166:molecular_function-binding-nucleoti…	-	-	-
gene_BSBN01000070.1_000006	-1.98102	1.88e-09	-0.129483	0.777236	1.91789	3.97e-07	2.89439	2.712	2.82853	0.342541	0.982874	0.59988	0.518376	0.720681	0.530994	2.1309	2.42409	3.02045	-1.01773	0.190123	-0.159532	0.728515	1.2891	0.0181382	4.52635	0.644616	0.838347	1.39609	0.933653	0.465466	1.03174	0.723807	0.861886	1.41994	3.58008	1.351	hypothetical protein SUGI_0192960 [Cryptomeria japonica]	Glucose-6-phosphate isomerase {ECO:0000256|RuleBase:RU000612};	GO:0016853:molecular_function-catalytic_activity-isomerase_activity;GO:0004347:molecular_function-catalytic_activity-glucose_6_phosphate_isomerase_activity;GO:0016020:cellular_component-cellular_anatomical_entity-membrane;GO:0006096:biological_process-metabolic_process-glycolytic_process;GO:0016021:cellular_component-cellular_anatomical_entity-integral_component_of_membrane;GO:0006094:biological_…	-	-	-
gene_BSBN01000071.1_000014	0.15439	0.812837	0.65429	0.273301	1.30412	0.0314247	1.25693	2.07635	1.62528	3.31447	1.57933	0.628393	3.84475	2.94324	2.0831	5.76363	5.36888	2.83682	9.11912	2.16065e-12	0.590623	0.392406	0.449585	0.447821	0	0	0	2.31142	2.43289	0.974866	0.998379	3.40666	4.12188	2.86896	3.1664	1.62255	-	-	-	-	-	-
gene_BSBN01000072.1_000082	-	-	4.08855	0.00414517	-	-	0	0	0	0.420871	0	0	2.14604	3.6156	1.61586	0	0	0	-	-	11.6184	0.0011001	-	-	0	0	0	0	0	0	7.34529	8.02622	0	0	0	0	-	-	-	-	-	-
gene_BSBN01000072.1_000094	-	-	3.65405	8.21e-13	-	-	0.053937	0.073675	0.002683	0.034451	0.017919	0.047124	0.342164	0.543414	0.50162	0.051826	0.054756	0.009065	-0.105578	0.831627	1.26171	0.00175074	0.0599598	0.941859	0.43236	0.235199	0.440907	0.323091	0.387551	0.312733	0.654727	0.715881	1.06746	0.463482	0.508631	0.082369	hypothetical protein SUGI_0669410 [Cryptomeria japonica]	Putative TIR-NBS-LRR protein {ECO:0000313|EMBL:QEH91620.1};	GO:0016787:molecular_function-catalytic_activity-hydrolase_activity;GO:0050135:molecular_function-catalytic_activity-NAD(P)+_nucleosidase_activity;GO:0006952:biological_process-response_to_stimulus-defense_response;GO:0007165:biological_process-cellular_process-signal_transduction;GO:0043531:molecular_function-binding-ADP_binding;GO:0003953:molecular_function-catalytic_activity-NAD+_nucleosidase_…	-	-	-
gene_BSBN01000072.1_000114	1.14014	5.73e-06	0.362518	0.189534	-0.617964	0.0199131	1.41864	1.97188	1.93151	3.49843	3.24167	5.0483	3.69745	5.07204	6.56142	2.8832	2.03567	2.88807	0.586288	0.0582472	-0.196465	0.317225	-1.60154	9.354e-07	5.83993	12.5466	8.8817	12.1638	13.8597	14.4806	12.2585	12.4291	10.1557	5.36746	2.77067	4.9287	hypothetical protein SUGI_0669410 [Cryptomeria japonica]	Uncharacterized protein {ECO:0000313|EMBL:ABR17027.1};	-	-	-	-
gene_BSBN01000072.1_000122	-	-	4.03308	0.000104927	-	-	0	0	0	0.259609	0	0	2.08954	1.99067	0.833299	0	0	0	-	-	10.6284	0.00153904	-	-	0	0	0	0	0	0	5.55128	7.80945	0	0	0	0	hypothetical protein SUGI_0961330 [Cryptomeria japonica]	Resistance gene homolog {ECO:0000313|EMBL:AAB92505.1};	GO:0043531:molecular_function-binding-ADP_binding	-	-	-
gene_BSBN01000072.1_000137	-	-	3.44367	1.65e-10	-	-	0.043026	0.106524	0.067723	0.03439	0.051333	0.084624	0.36372	0.817731	0.776848	0.082495	0.118468	0.008385	-0.0529843	0.899795	1.07906	0.0106229	0.0285085	0.959563	0.622868	0.495745	0.76391	0.582821	0.59753	0.616604	0.940976	0.923945	1.91697	0.587898	0.89959	0.315121	hypothetical protein SUGI_0683450 [Cryptomeria japonica]	Putative TIR-NBS-LRR protein {ECO:0000313|EMBL:QEH91620.1};	GO:0016787:molecular_function-catalytic_activity-hydrolase_activity;GO:0050135:molecular_function-catalytic_activity-NAD(P)+_nucleosidase_activity;GO:0006952:biological_process-response_to_stimulus-defense_response;GO:0007165:biological_process-cellular_process-signal_transduction;GO:0043531:molecular_function-binding-ADP_binding;GO:0003953:molecular_function-catalytic_activity-NAD+_nucleosidase_…	-	-	-
gene_BSBN01000072.1_000147	-0.234233	0.63144	1.24273	0.00353793	-0.0503533	0.931228	0.598409	1.2021	0.589631	0.911196	0.835295	0.292371	1.5778	1.55144	1.77313	0.438362	0.580371	0.987419	-1.46765	0.0106716	1.41149	2.64364e-05	-0.378434	0.463274	5.08373	1.16795	2.61296	1.07508	1.07106	1.0908	2.59576	3.80476	2.08034	0.905484	1.18728	0.358687	hypothetical protein SUGI_0670170 [Cryptomeria japonica]	Putative TIR-NBS-LRR protein {ECO:0000313|EMBL:QEH91620.1};	GO:0016787:molecular_function-catalytic_activity-hydrolase_activity;GO:0050135:molecular_function-catalytic_activity-NAD(P)+_nucleosidase_activity;GO:0006952:biological_process-response_to_stimulus-defense_response;GO:0007165:biological_process-cellular_process-signal_transduction;GO:0043531:molecular_function-binding-ADP_binding;GO:0003953:molecular_function-catalytic_activity-NAD+_nucleosidase_…	-	-	-
gene_BSBN01000072.1_000153	0.263818	0.236385	1.57506	1.79e-12	-0.653415	0.0552009	2.80246	1.88208	2.0801	2.8097	2.65462	2.68761	6.33066	8.16756	10.138	1.2681	1.2426	2.77673	0.25874	0.570373	2.34954	0.00330304	-1.96818	0.000295795	5.3923	4.11231	2.13888	3.09093	5.76417	5.22549	33.2447	33.2745	3.59735	0.543467	1.15501	1.79163	hypothetical protein SUGI_0683450 [Cryptomeria japonica]	Putative TIR-NBS-LRR protein {ECO:0000313|EMBL:QEH91620.1};	GO:0016787:molecular_function-catalytic_activity-hydrolase_activity;GO:0050135:molecular_function-catalytic_activity-NAD(P)+_nucleosidase_activity;GO:0006952:biological_process-response_to_stimulus-defense_response;GO:0007165:biological_process-cellular_process-signal_transduction;GO:0043531:molecular_function-binding-ADP_binding;GO:0003953:molecular_function-catalytic_activity-NAD+_nucleosidase_…	-	-	-
gene_BSBN01000072.1_000159	0.327269	0.181814	2.14794	1.26e-08	-0.524846	0.146909	3.06589	2.11845	3.05833	4.21485	2.81459	3.34911	9.61084	11.7193	24.9786	1.50896	1.95855	3.66952	0.259066	0.744608	1.71623	0.0372977	-1.38991	0.139176	2.68487	7.73362	7.11329	1.04732	8.82727	10.8668	12.312	17.7487	36.8861	0.760834	4.31811	2.29949	hypothetical protein SUGI_0683450 [Cryptomeria japonica]	Putative TIR-NBS-LRR protein {ECO:0000313|EMBL:QEH91620.1};	GO:0016787:molecular_function-catalytic_activity-hydrolase_activity;GO:0050135:molecular_function-catalytic_activity-NAD(P)+_nucleosidase_activity;GO:0006952:biological_process-response_to_stimulus-defense_response;GO:0007165:biological_process-cellular_process-signal_transduction;GO:0043531:molecular_function-binding-ADP_binding;GO:0003953:molecular_function-catalytic_activity-NAD+_nucleosidase_…	-	-	-
gene_BSBN01000072.1_000204	1.49878	4.95e-06	0.269684	0.351095	0.390345	0.39732	0.527006	0.411558	0.703033	1.26849	1.8986	1.49983	1.54611	2.1819	1.98165	1.01691	1.64255	3.60634	1.14229	0.15694	-1.67109	0.0669113	-3.13238	0.00257753	10.1774	1.00509	10.6402	23.847	13.3425	10.8903	1.21004	1.53324	12.3911	4.14739	0.19654	1.06193	hypothetical protein SUGI_0911870 [Cryptomeria japonica]	Putative TIR-NBS-LRR protein {ECO:0000313|EMBL:QEH91620.1};	GO:0016787:molecular_function-catalytic_activity-hydrolase_activity;GO:0050135:molecular_function-catalytic_activity-NAD(P)+_nucleosidase_activity;GO:0006952:biological_process-response_to_stimulus-defense_response;GO:0007165:biological_process-cellular_process-signal_transduction;GO:0043531:molecular_function-binding-ADP_binding;GO:0003953:molecular_function-catalytic_activity-NAD+_nucleosidase_…	-	-	-
gene_BSBN01000072.1_000218	0.997339	0.0119221	1.40679	0.000992176	2.75523	6.66e-08	0.082534	0.112131	0.094794	0.172683	0.206097	0.206396	0.363336	0.779552	0.441531	0.902407	0.76674	2.424	0.896843	0.0588169	1.67233	0.031857	-1.20349	0.0252331	0.138392	0.168981	0.30322	0.387494	0.34377	0.386354	1.61577	1.6708	0.201614	0.237975	0.09043	0.143932	hypothetical protein SUGI_0911870 [Cryptomeria japonica]	Putative TIR-NBS-LRR protein {ECO:0000313|EMBL:ADW94527.1};	GO:0016787:molecular_function-catalytic_activity-hydrolase_activity;GO:0050135:molecular_function-catalytic_activity-NAD(P)+_nucleosidase_activity;GO:0006952:biological_process-response_to_stimulus-defense_response;GO:0007165:biological_process-cellular_process-signal_transduction;GO:0043531:molecular_function-binding-ADP_binding;GO:0061809:molecular_function-catalytic_activity-NAD+_nucleotidase,…	-	-	-
gene_BSBN01000072.1_000221	-	-	4.69025	8.19e-12	-	-	0.074463	0	0	0	0.026502	0.063193	0.685332	0.680395	1.13714	0.144079	0.547403	0.099832	-	-	6.43332	0.000436514	-	-	0.169222	0.064769	0.014679	0.14949	0.023536	0.052366	9.57925	10.2045	0.033538	0.042793	0.29294	0.369241	hypothetical protein SUGI_0911870 [Cryptomeria japonica]	Putative TIR-NBS-LRR protein {ECO:0000313|EMBL:ADW94527.1};	GO:0016787:molecular_function-catalytic_activity-hydrolase_activity;GO:0050135:molecular_function-catalytic_activity-NAD(P)+_nucleosidase_activity;GO:0006952:biological_process-response_to_stimulus-defense_response;GO:0007165:biological_process-cellular_process-signal_transduction;GO:0043531:molecular_function-binding-ADP_binding;GO:0061809:molecular_function-catalytic_activity-NAD+_nucleotidase,…	-	-	-
gene_BSBN01000072.1_000255	1.18308	0.00570748	-0.360541	0.457141	-0.842454	0.104345	1.23533	2.35912	2.74192	5.59939	5.02867	3.95326	2.28382	2.85282	6.29583	1.65788	1.7288	4.85661	0.891739	0.164346	-0.585565	0.316392	-2.07967	0.00281905	3.30368	11.7484	4.24598	7.4868	15.9022	12.3487	10.8784	9.04741	3.39867	1.27499	2.03928	4.80862	hypothetical protein SUGI_1293580 [Cryptomeria japonica]	TIR domain-containing protein {ECO:0000259|PROSITE:PS50104};	GO:0016787:molecular_function-catalytic_activity-hydrolase_activity;GO:0050135:molecular_function-catalytic_activity-NAD(P)+_nucleosidase_activity;GO:0007165:biological_process-cellular_process-signal_transduction;GO:0043531:molecular_function-binding-ADP_binding;GO:0003953:molecular_function-catalytic_activity-NAD+_nucleosidase_activity;GO:0061809:molecular_function-catalytic_activity-NAD+_nucle…	-	-	-
gene_BSBN01000072.1_000271	-	-	5.3691	6.32e-24	-	-	0	0	0.282274	0.318296	0.314962	0.128335	7.36225	13.2582	15.0137	0.200016	0.186634	0.63188	-	-	6.76048	5.62749e-30	-	-	0.05334	0	0	0.261212	0.04632	0.110423	15.6624	20.2971	14.6324	0	0	0.098481	hypothetical protein SUGI_0677400 [Cryptomeria japonica]	-	-	-	-	-
gene_BSBN01000072.1_000272	1.05982	0.0312533	3.48545	7.91e-13	-0.312423	0.56254	0.349095	0.237865	0.485396	1.22914	0.445083	0.584302	5.45699	7.14053	13.1859	0.497982	0.362795	0.975695	0.576989	0.192987	4.99456	1.87645e-73	-1.09115	0.0822177	0.313136	0.537541	0.408699	0.56904	0.60425	0.685195	19.7348	22.394	16.9016	0.110247	0.324126	0.406382	hypothetical protein SUGI_0671350 [Cryptomeria japonica]	Putative TIR-NBS-LRR protein {ECO:0000313|EMBL:ADW94527.1};	GO:0016787:molecular_function-catalytic_activity-hydrolase_activity;GO:0050135:molecular_function-catalytic_activity-NAD(P)+_nucleosidase_activity;GO:0006952:biological_process-response_to_stimulus-defense_response;GO:0007165:biological_process-cellular_process-signal_transduction;GO:0043531:molecular_function-binding-ADP_binding;GO:0061809:molecular_function-catalytic_activity-NAD+_nucleotidase,…	-	-	-
gene_BSBN01000072.1_000273	-	-	3.55502	1.84e-12	-	-	0.153418	0.122427	0.323919	0.375218	0.50337	0.583264	5.03749	3.09594	9.62889	0.026936	0.053338	0.469257	0.685745	0.20242	4.08188	3.19844e-47	-3.12714	1.42671e-06	1.06495	0.773296	0.45012	1.21712	1.13689	1.36456	18.3282	23.3927	20.8071	0.227869	0.108548	0.059318	hypothetical protein SUGI_0671330 [Cryptomeria japonica]	Putative TIR/NBS/LRR disease resistance protein {ECO:0000313|EMBL:AAM28917.1};	GO:0016787:molecular_function-catalytic_activity-hydrolase_activity;GO:0050135:molecular_function-catalytic_activity-NAD(P)+_nucleosidase_activity;GO:0006952:biological_process-response_to_stimulus-defense_response;GO:0007165:biological_process-cellular_process-signal_transduction;GO:0043531:molecular_function-binding-ADP_binding;GO:0003953:molecular_function-catalytic_activity-NAD+_nucleosidase_…	-	-	-
gene_BSBN01000072.1_000275	-	-	3.10569	7.47e-09	-	-	0.044278	0.089125	0.150191	0.742683	0.190921	0.326237	2.61274	3.43207	5.12463	0.329068	0.069156	0.636436	-	-	4.81349	1.49131e-26	-	-	0.150832	0	0.146084	0.252453	0.340509	0.195612	7.16569	9.15034	5.91859	0.053696	0.015388	0.385314	hypothetical protein SUGI_1525110, partial [Cryptomeria japonica]	-	-	-	-	-
gene_BSBN01000072.1_000276	0.798356	0.0648152	3.31188	4.69e-10	0.420159	0.516393	0.27459	0.229386	0.409631	0.606503	0.670905	0.321509	3.00795	3.53291	9.69548	0.488049	0.244725	1.45612	0.703958	0.127525	4.21292	1.70762e-42	0.595523	0.629131	0.595308	0.35185	0.602313	1.12718	0.704985	0.689699	13.3814	17.735	15.0472	0.218877	0.109397	3.29481	hypothetical protein SUGI_0671350 [Cryptomeria japonica]	TIR domain-containing protein {ECO:0000259|PROSITE:PS50104};	GO:0016787:molecular_function-catalytic_activity-hydrolase_activity;GO:0050135:molecular_function-catalytic_activity-NAD(P)+_nucleosidase_activity;GO:0006952:biological_process-response_to_stimulus-defense_response;GO:0007165:biological_process-cellular_process-signal_transduction;GO:0043531:molecular_function-binding-ADP_binding;GO:0003953:molecular_function-catalytic_activity-NAD+_nucleosidase_…	-	-	-
gene_BSBN01000072.1_000277	-	-	4.66555	1.14e-08	-	-	0.052955	0.046521	0.176488	0.778892	0.208303	0.050789	4.4448	8.40177	14.8091	0.802382	0.627604	1.48732	-	-	5.2721	3.6569e-24	-	-	0.174461	0.064602	0.018794	0.308084	0.282153	0.663052	16.178	18.7236	14.0642	0.063591	0.035112	4.45602	hypothetical protein SUGI_1293510 [Cryptomeria japonica]	-	-	-	-	-
gene_BSBN01000072.1_000278	0.992847	0.0411402	4.16621	1.22e-19	1.23503	0.0102535	0.182501	0.198958	0.444683	0.654029	0.638102	0.363402	6.21154	7.89041	16.4579	1.14077	0.740357	2.13416	0.963186	0.0709377	4.79341	2.18316e-74	1.04369	0.484863	0.411294	0.174112	0.424014	0.766011	0.596032	0.599828	18.9954	18.426	16.374	0.045896	0.107749	3.69441	hypothetical protein SUGI_0671350 [Cryptomeria japonica]	TMV resistance protein N-like {ECO:0000313|RefSeq:XP_031376056.1};	GO:0016787:molecular_function-catalytic_activity-hydrolase_activity;GO:0050135:molecular_function-catalytic_activity-NAD(P)+_nucleosidase_activity;GO:0007165:biological_process-cellular_process-signal_transduction;GO:0043531:molecular_function-binding-ADP_binding;GO:0003953:molecular_function-catalytic_activity-NAD+_nucleosidase_activity;GO:0061809:molecular_function-catalytic_activity-NAD+_nucle…	-	-	-
gene_BSBN01000072.1_000279	-	-	4.7461	1.95e-20	-	-	0.322148	0.10365	0.090828	0.339032	0.226772	0.302504	6.16831	4.27617	13.6193	0.166715	0.353711	1.78891	0.106707	0.948033	5.72049	0.00039744	-0.459517	0.862789	0.818742	0.291474	0.20171	0	0.743378	0.698607	25.7806	26.3411	23.6782	0	0.1086	0.892225	hypothetical protein SUGI_0687440 [Cryptomeria japonica]	Putative truncated TIR-NBS-LRR protein {ECO:0000313|EMBL:ADW94528.1};	GO:0016787:molecular_function-catalytic_activity-hydrolase_activity;GO:0050135:molecular_function-catalytic_activity-NAD(P)+_nucleosidase_activity;GO:0007165:biological_process-cellular_process-signal_transduction;GO:0043531:molecular_function-binding-ADP_binding;GO:0003953:molecular_function-catalytic_activity-NAD+_nucleosidase_activity;GO:0061809:molecular_function-catalytic_activity-NAD+_nucle…	-	-	-
gene_BSBN01000074.1_000022	-0.515567	0.311619	0.725078	0.396086	2.21376	6.22e-06	3.15071	2.46055	1.6393	2.56479	0.719084	1.80089	4.35805	0.281693	3.93649	9.68132	5.43069	9.02882	-2.56337	0.00224105	-	-	-	-	2.20642	1.5515	1.97548	0.703571	0.170677	0.074995	0	0	0	0.629752	0.07742	0.14818	hypothetical protein KI387_022019, partial [Taxus chinensis]	CYP750C3 {ECO:0000313|EMBL:ATG29906.1};	GO:0004497:molecular_function-catalytic_activity-monooxygenase_activity;GO:0016705:molecular_function-catalytic_activity-oxidoreductase_activity,_acting_on_paired_donors,_with_incorporation_or_reduction_of_molecular_oxygen;GO:0020037:molecular_function-binding-heme_binding;GO:0042617:biological_process-metabolic_process-paclitaxel_biosynthetic_process;GO:0016021:cellular_component-cellular_anatom…	-	K20562(cmo:103485010)	CYP736A; biphenyl-4-hydroxylase
gene_BSBN01000074.1_000027	-0.117518	0.684966	0.27899	0.63317	1.59076	4.18e-07	9.61492	5.4707	6.7331	8.62511	5.0046	6.59948	8.67011	1.95784	14.3203	28.2774	18.4884	15.0367	-1.30423	0.00404069	-1.53643	0.0444918	-0.0623443	0.939033	5.86852	3.92873	3.37868	2.58086	1.32806	1.46443	0.243778	1.26066	0.303273	3.46127	0.455246	1.15454	hypothetical protein KI387_022019, partial [Taxus chinensis]	CYP750C3 {ECO:0000313|EMBL:ATG29906.1};	GO:0004497:molecular_function-catalytic_activity-monooxygenase_activity;GO:0016705:molecular_function-catalytic_activity-oxidoreductase_activity,_acting_on_paired_donors,_with_incorporation_or_reduction_of_molecular_oxygen;GO:0020037:molecular_function-binding-heme_binding;GO:0042617:biological_process-metabolic_process-paclitaxel_biosynthetic_process;GO:0016021:cellular_component-cellular_anatom…	-	K20562(cmo:103485013)	CYP736A; biphenyl-4-hydroxylase
gene_BSBN01000074.1_000030	-0.255335	0.328419	0.131778	0.815564	1.49575	0.000156464	6.61083	4.23142	6.13149	5.44934	3.71612	5.12552	5.25489	1.39487	9.27433	19.6573	14.5167	6.6668	-1.48627	0.000392333	-1.86127	0.0174943	0.122115	0.87734	3.17331	2.17706	2.21454	1.09546	0.776597	0.826548	0.07101	0.501758	0.147858	1.97757	0.323072	0.598281	hypothetical protein KI387_022019, partial [Taxus chinensis]	CYP750C3 {ECO:0000313|EMBL:ATG29906.1};	GO:0004497:molecular_function-catalytic_activity-monooxygenase_activity;GO:0016705:molecular_function-catalytic_activity-oxidoreductase_activity,_acting_on_paired_donors,_with_incorporation_or_reduction_of_molecular_oxygen;GO:0020037:molecular_function-binding-heme_binding;GO:0042617:biological_process-metabolic_process-paclitaxel_biosynthetic_process;GO:0016021:cellular_component-cellular_anatom…	-	K20562(cmo:103485013)	CYP736A; biphenyl-4-hydroxylase
gene_BSBN01000074.1_000032	0.0978737	0.61958	-1.08279	1.32e-06	-0.164434	0.454626	26.863	22.0828	28.1503	32.6918	27.4324	22.7203	15.5527	13.4092	10.7706	24.9239	28.8339	21.3088	-0.413217	0.531662	-1.10387	0.0266206	0.734953	0.0402874	11.9733	6.71101	1.80132	5.88957	4.46306	5.48834	1.01277	3.86558	2.34822	7.91951	5.87539	11.8898	hypothetical protein SUGI_0338980 [Cryptomeria japonica]	TSA: Wollemia nobilis Ref_Wollemi_Transcript_23155_1695 transcribed RNA sequence {ECO:0000313|EMBL:JAG85759.1};	GO:0016020:cellular_component-cellular_anatomical_entity-membrane;GO:0016021:cellular_component-cellular_anatomical_entity-integral_component_of_membrane;GO:0006865:biological_process-localization-amino_acid_transport	map04075:Plant hormone signal transduction	K13946(ppp:112274869)	AUX1, LAX; auxin influx carrier (AUX1 LAX family)
gene_BSBN01000074.1_000044	-0.188065	0.380085	0.511467	0.238125	1.38405	2.86e-10	43.773	33.7862	48.7829	45.7395	31.1531	34.497	65.0311	19.852	76.5211	109.864	85.5548	100.05	-0.201661	0.717172	-1.56406	1.82241e-06	-0.113765	0.871548	21.1263	7.56183	5.68169	10.6916	11.6116	8.28796	2.58662	4.6584	2.92277	18.206	2.21368	7.42135	hypothetical protein SUGI_0339130 [Cryptomeria japonica]	CYP750C24 {ECO:0000313|EMBL:ATG29905.1};	GO:0004497:molecular_function-catalytic_activity-monooxygenase_activity;GO:0020037:molecular_function-binding-heme_binding;GO:0042617:biological_process-metabolic_process-paclitaxel_biosynthetic_process;GO:0016705:molecular_function-catalytic_activity-oxidoreductase_activity,_acting_on_paired_donors,_with_incorporation_or_reduction_of_molecular_oxygen;GO:0005506:molecular_function-binding-iron_io…	-	K20562(jre:109012814)	CYP736A; biphenyl-4-hydroxylase
gene_BSBN01000076.1_000006	-0.0223086	0.948576	1.1718	2.29e-05	0.230999	0.530225	2.67104	4.05173	3.05823	3.43556	2.47609	3.79654	7.22927	7.73922	7.28416	5.22751	3.70974	2.63051	-0.235275	0.753049	1.15209	0.0177774	-0.212795	0.726614	5.19534	3.90832	0.99904	1.44182	3.42241	3.77829	6.1625	5.03683	8.15347	2.2102	1.632	3.59142	hypothetical protein SUGI_0711820 [Cryptomeria japonica]	Coatomer subunit epsilon {ECO:0000256|PIRNR:PIRNR016478};	GO:0005737:cellular_component-cellular_anatomical_entity-cytoplasm;GO:0005794:cellular_component-cellular_anatomical_entity-Golgi_apparatus;GO:0006890:biological_process-cellular_process-retrograde_vesicle_mediated_transport,_Golgi_to_endoplasmic_reticulum;GO:0016192:biological_process-cellular_process-vesicle_mediated_transport;GO:0031410:cellular_component-cellular_anatomical_entity-cytoplasmic…	-	K17268(sot:102581548)	COPE; coatomer subunit epsilon
gene_BSBN01000077.1_000032	-	-	1.61358	0.0207612	0.948182	0.201566	0.391508	0.554128	0.474216	0.222761	0.09259	0.855413	1.06756	1.40658	1.16933	1.10359	0.572237	0.626028	0.117157	0.787004	1.54647	0.000217207	0.517421	0.27081	0.926344	1.69209	1.62063	1.26839	1.64697	1.63172	3.6724	6.21973	3.20741	1.98959	3.03682	1.37422	hypothetical protein SUGI_0091600 [Cryptomeria japonica]	Uncharacterized protein {ECO:0000313|EMBL:ACN40187.1};	GO:0016021:cellular_component-cellular_anatomical_entity-integral_component_of_membrane;GO:0016020:cellular_component-cellular_anatomical_entity-membrane	-	-	-
gene_BSBN01000079.1_000004	0.207658	0.33909	1.24591	3.25e-09	0.00392753	0.986783	8.12954	6.09077	6.03224	9.14291	7.89755	6.43602	17.2643	21.2337	17.891	8.83203	7.84778	7.25108	-0.434413	0.12609	2.36379	1.04362e-10	1.18375	0.000180215	10.9834	12.4974	11.5245	11.1881	8.77823	5.91037	46.2783	27.2459	57.9664	15.8304	22.7275	18.6846	hypothetical protein KI387_038077 [Taxus chinensis]	Beta-amylase {ECO:0000256|RuleBase:RU000509};	GO:0016787:molecular_function-catalytic_activity-hydrolase_activity;GO:0005975:biological_process-metabolic_process-carbohydrate_metabolic_process;GO:0016161:molecular_function-catalytic_activity-beta_amylase_activity;GO:0016798:molecular_function-catalytic_activity-hydrolase_activity,_acting_on_glycosyl_bonds;GO:0102229:molecular_function-catalytic_activity-amylopectin_maltohydrolase_activity;GO…	-	-	-
gene_BSBN01000087.1_000020	-0.446495	0.284954	-1.874	0.000117175	-0.848898	0.198055	2.60777	2.39787	3.12359	0.925924	2.18411	2.87454	0.500913	0.629459	0.510862	1.66656	1.37597	0.309353	-0.804423	0.493135	-2.34399	0.0450704	-0.208314	0.867938	2.59367	1.27127	0.215137	1.40146	0.083075	0.913801	0.027796	0.210944	0.218555	0.563083	0.117442	1.32193	hypothetical protein SUGI_0575230 [Cryptomeria japonica]	Uncharacterized protein {ECO:0000313|EMBL:ABK24781.1};	GO:0016021:cellular_component-cellular_anatomical_entity-integral_component_of_membrane;GO:0016020:cellular_component-cellular_anatomical_entity-membrane	-	-	-
gene_BSBN01000090.1_000007	0.710129	0.000405277	-2.29193	2.82e-20	-0.498723	0.0418833	2.50637	2.10059	2.46716	4.14934	3.45985	4.02482	0.815088	0.904151	0.679534	3.54456	2.38972	2.42373	0.556987	0.283028	-3.02401	1.09377e-22	0.182639	0.686525	11.6131	3.13749	7.74735	15.4909	9.18151	8.69917	1.30422	1.34458	1.3843	17.2536	6.1294	13.601	hypothetical protein SUGI_0544430 [Cryptomeria japonica]	Uncharacterized protein {ECO:0000313|EMBL:KAF8392992.1};	-	-	-	-
gene_BSBN01000090.1_000028	-	-	1.96532	0.000238085	2.40048	1.1e-05	0.061893	0.308151	0.55744	0.083109	0.249968	0.345108	0.907767	0.718118	1.10511	1.34292	1.44054	0.908627	-	-	-	-	4.32704	0.0429462	0	0.424834	0	0	0.095936	0	0.228958	0.227919	0.550082	1.20914	0.751132	0.059637	hypothetical protein SUGI_0544690 [Cryptomeria japonica]	Fe2OG dioxygenase domain-containing protein {ECO:0000259|PROSITE:PS51471};	GO:0046872:molecular_function-binding-metal_ion_binding;GO:0055114:-;GO:0016491:molecular_function-catalytic_activity-oxidoreductase_activity	-	-	-
gene_BSBN01000090.1_000049	-	-	-	-	2.19291	0.000692071	0.062722	0.040485	0.0135	0.013751	0.088471	0.038151	0	0.142272	0.119961	0.295055	0.236575	0.14674	-	-	1.87356	0.216965	4.28395	0.0110413	0.156284	0.213926	0.074203	0	0.129092	0.080377	0.286676	0.434865	0.037403	2.6929	1.25935	0.189022	hypothetical protein SUGI_0545210 [Cryptomeria japonica]	Putative TIR/NBS/LRR disease resistance protein {ECO:0000313|EMBL:AAM28917.1};	GO:0016787:molecular_function-catalytic_activity-hydrolase_activity;GO:0050135:molecular_function-catalytic_activity-NAD(P)+_nucleosidase_activity;GO:0006952:biological_process-response_to_stimulus-defense_response;GO:0007165:biological_process-cellular_process-signal_transduction;GO:0043531:molecular_function-binding-ADP_binding;GO:0003953:molecular_function-catalytic_activity-NAD+_nucleosidase_…	-	-	-
gene_BSBN01000091.1_000017	-1.34268	2.29e-05	2.08104	1.12e-08	1.35565	0.00724926	5.04811	7.72968	4.61028	1.96054	2.24507	2.64876	6.47519	14.0752	8.87177	9.41839	6.1432	2.30705	-0.292242	0.549284	1.29935	0.0290659	2.27441	0.000711866	3.98729	9.42404	6.13836	6.29884	3.09901	6.39121	15.2181	18.2361	4.64899	48.7152	10.4407	16.5377	hypothetical protein SUGI_0292970 [Cryptomeria japonica]	Uncharacterized protein {ECO:0000313|EMBL:JAG94325.1};	-	map04141:Protein processing in endoplasmic reticulum	K13993(egu:105038569)	HSP20; HSP20 family protein
gene_BSBN01000091.1_000019	0.0926979	0.798127	2.07046	5.89e-11	0.807406	0.0534102	2.1504	2.95216	1.91716	2.15047	2.51878	2.82739	7.96169	13.3433	10.7242	6.69611	4.03666	2.6519	1.75437	0.00206089	1.75785	0.00626787	2.28237	0.000197419	0.995728	1.6187	1.34775	2.14235	4.62474	6.52696	18.4672	20.0961	5.74755	27.4897	10.1139	26.1058	hypothetical protein SUGI_0292970 [Cryptomeria japonica]	Uncharacterized protein {ECO:0000313|EMBL:JAG94325.1};	-	map04141:Protein processing in endoplasmic reticulum	K13993(spen:107013837)	HSP20; HSP20 family protein
gene_BSBN01000095.1_000001	-0.199169	0.237905	-1.03813	5.09e-07	0.54353	0.0118763	50.2246	50.632	57.3545	41.1888	49.8488	47.0634	27.3977	18.9488	21.9436	62.7156	57.1241	85.3736	-0.611364	0.187872	1.35595	0.270707	2.18188	0.0139133	1.8209	1.53698	1.895	1.65054	0.855312	0.911745	0.876948	0.146474	7.81633	4.40257	0.917747	9.70604	hypothetical protein SUGI_0523250 [Cryptomeria japonica]	Uncharacterized protein {ECO:0000313|EMBL:ABK27098.1};	-	-	K06911(sly:543607)	PIR; quercetin 2,3-dioxygenase [EC:1.13.11.24]
gene_BSBN01000097.1_000065	-0.52525	0.299848	3.11941	3.39e-18	0.213257	0.640871	0.890631	1.6758	2.85879	0.801395	1.46674	1.46549	13.8592	8.91893	10.7358	1.63625	1.81632	0.957625	-	-	2.4274	0.000796734	-	-	0.469424	0.078557	0.038162	0.073448	0.367621	0.280443	1.86166	1.15768	0.915944	0.256022	0.422084	0.369253	hypothetical protein SUGI_0354800 [Cryptomeria japonica]	Hydroxycinnamic acids/hydroxycinnamoyl CoA esters OMT {ECO:0000313|EMBL:AQX17822.1};	GO:0008168:molecular_function-catalytic_activity-methyltransferase_activity;GO:0016740:molecular_function-catalytic_activity-transferase_activity;GO:0032259:biological_process-metabolic_process-methylation;GO:0046983:molecular_function-binding-protein_dimerization_activity;GO:0008171:molecular_function-catalytic_activity-O_methyltransferase_activity	map00380:Tryptophan metabolism;map01100:Metabolic pathways;map01110:Biosynthesis of secondary metabolites	K22588(zju:107416580)	ASMT; acetylserotonin O-methyltransferase, plant [EC:2.1.1.4]
gene_BSBN01000097.1_000072	-2.30084	2.72e-12	1.96986	2.32e-07	1.30074	0.088567	16.2428	13.0938	15.7865	1.65406	3.08444	4.20934	11.7121	15.1647	8.62715	12.762	9.1669	1.00248	-2.22394	0.0363949	0.711149	0.395199	0.481718	0.652048	1.74397	13.8829	4.03391	0.21211	1.27145	2.53839	1.55045	2.64041	2.37776	3.67888	0.45342	1.5294	hypothetical protein SUGI_0354800 [Cryptomeria japonica]	Hydroxycinnamic acids/hydroxycinnamoyl CoA esters OMT {ECO:0000313|EMBL:AQX17822.1};	GO:0008168:molecular_function-catalytic_activity-methyltransferase_activity;GO:0016740:molecular_function-catalytic_activity-transferase_activity;GO:0032259:biological_process-metabolic_process-methylation;GO:0046983:molecular_function-binding-protein_dimerization_activity;GO:0008171:molecular_function-catalytic_activity-O_methyltransferase_activity	map00380:Tryptophan metabolism;map01100:Metabolic pathways;map01110:Biosynthesis of secondary metabolites	K22588(cic:CICLE_v10012087mg)	ASMT; acetylserotonin O-methyltransferase, plant [EC:2.1.1.4]
gene_BSBN01000097.1_000106	0.143566	0.730867	1.516	0.00015102	-1.20926	0.0370533	0.516698	0.464032	0.355775	0.449003	0.361728	0.673419	0.997108	1.55773	1.76449	0.39162	0.155145	0.102451	-0.0383143	0.927465	1.25	0.00150323	0.514648	0.22242	3.39049	3.8036	4.3055	2.56406	2.81049	5.65155	8.27232	7.4516	10.3958	5.80501	4.60196	5.12657	hypothetical protein SUGI_0355850 [Cryptomeria japonica]	CYP867B5 {ECO:0000313|EMBL:ATG29904.1};	GO:0004497:molecular_function-catalytic_activity-monooxygenase_activity;GO:0016705:molecular_function-catalytic_activity-oxidoreductase_activity,_acting_on_paired_donors,_with_incorporation_or_reduction_of_molecular_oxygen;GO:0020037:molecular_function-binding-heme_binding;GO:0042617:biological_process-metabolic_process-paclitaxel_biosynthetic_process;GO:0016021:cellular_component-cellular_anatom…	-	-	-
gene_BSBN01000098.1_000003	-	-	3.43412	5.39e-08	-	-	0.115689	0.008031	0.135811	0.048125	0.058289	0.039785	0.464776	0.956666	0.285668	0.236774	0.108186	0	-	-	2.8686	1.07031e-05	2.33892	0.00039016	0.114212	0.056976	0.111482	0.055442	0.036146	0.078802	0.251337	0.406356	0.670668	0.17826	0.326949	0.390828	hypothetical protein SUGI_0034570 [Cryptomeria japonica]	TIR domain-containing protein {ECO:0000259|PROSITE:PS50104};	GO:0016787:molecular_function-catalytic_activity-hydrolase_activity;GO:0050135:molecular_function-catalytic_activity-NAD(P)+_nucleosidase_activity;GO:0007165:biological_process-cellular_process-signal_transduction;GO:0043531:molecular_function-binding-ADP_binding;GO:0003953:molecular_function-catalytic_activity-NAD+_nucleosidase_activity;GO:0061809:molecular_function-catalytic_activity-NAD+_nucle…	-	-	-
gene_BSBN01000098.1_000005	-	-	-	-	9.1846	1.21e-16	0.369797	0.184278	0.10596	0	0	0	0	0	0	0.250253	0.586814	0.276417	-10.4272	0.000435164	-	-	10.547	2.91191e-18	0	0.891429	1.00761	0	0	0	0	0	0	0.685756	0.886534	0.400994	hypothetical protein SUGI_0034450 [Cryptomeria japonica]	TIR domain-containing protein {ECO:0000259|PROSITE:PS50104};	GO:0016787:molecular_function-catalytic_activity-hydrolase_activity;GO:0050135:molecular_function-catalytic_activity-NAD(P)+_nucleosidase_activity;GO:0007165:biological_process-cellular_process-signal_transduction;GO:0043531:molecular_function-binding-ADP_binding;GO:0003953:molecular_function-catalytic_activity-NAD+_nucleosidase_activity;GO:0061809:molecular_function-catalytic_activity-NAD+_nucle…	-	-	-
gene_BSBN01000098.1_000011	-1.97737	9.18e-08	-	-	0.689705	0.245074	2.89716	2.702	1.82443	0.561715	0.68983	0.613468	0.372284	0.98764	0.702245	1.45862	0.293968	1.34955	-2.20505	0.000429061	0.0983831	0.703986	0.399628	0.380495	14.3171	92.8084	55.5684	12.9199	10.4264	11.3109	14.7199	10.9204	10.8938	14.4853	23.3432	7.16586	hypothetical protein SUGI_0034400 [Cryptomeria japonica]	TSA: Wollemia nobilis Ref_Wollemi_Transcript_18883_1080 transcribed RNA sequence {ECO:0000313|EMBL:JAG86146.1};	GO:0016021:cellular_component-cellular_anatomical_entity-integral_component_of_membrane;GO:0016020:cellular_component-cellular_anatomical_entity-membrane;GO:0055085:biological_process-cellular_process-transmembrane_transport;GO:0015267:molecular_function-transporter_activity-channel_activity	-	K09873(egr:104425948)	TIP; aquaporin TIP
gene_BSBN01000098.1_000031	1.13864	0.000172069	-0.243511	0.229404	-0.132877	0.603361	2.16243	1.77071	0.967562	3.71352	3.29521	3.84733	2.9969	3.44963	2.82562	2.38106	3.54667	4.14678	0.486569	0.196235	-0.847199	0.0184936	-2.26042	0.013073	4.14555	3.93859	2.02396	4.16519	5.455	4.66284	2.30807	3.76814	1.72426	0.328856	0.25777	2.26389	hypothetical protein SUGI_0033750 [Cryptomeria japonica]	Protein kinase domain-containing protein {ECO:0000259|PROSITE:PS50011};	GO:0006468:biological_process-cellular_process-protein_phosphorylation;GO:0016301:molecular_function-catalytic_activity-kinase_activity;GO:0016310:biological_process-cellular_process-phosphorylation;GO:0016021:cellular_component-cellular_anatomical_entity-integral_component_of_membrane;GO:0016020:cellular_component-cellular_anatomical_entity-membrane;GO:0000166:molecular_function-binding-nucleoti…	-	-	-
gene_BSBN01000098.1_000041	1.64153	0.00348363	-0.57271	0.157325	-1.24506	0.0104759	0.250154	0.154849	0.044609	0.462755	0.410513	0.5497	0.356345	0.383767	0.226662	0.253164	0.25348	0.090984	0.22999	0.640456	0.0542756	0.912239	-1.80839	0.00311217	1.47618	1.51058	0.724407	1.61792	1.7511	1.03757	2.17073	1.41064	0.899699	0.178649	0.448075	0.582747	hypothetical protein SUGI_0033260 [Cryptomeria japonica]	LRRNT_2 domain-containing protein {ECO:0000259|Pfam:PF08263};	GO:0016021:cellular_component-cellular_anatomical_entity-integral_component_of_membrane;GO:0016020:cellular_component-cellular_anatomical_entity-membrane	-	-	-
gene_BSBN01000103.1_000001	0.014515	0.932615	1.38234	6.53e-12	1.43195	4.23e-12	16.7699	14.2022	15.9708	17.725	15.31	14.5776	34.0234	44.7289	46.7004	37.3954	40.8755	52.4328	-0.43263	0.360839	1.88939	0.0136938	1.28252	0.125936	14.6064	12.1691	27.0218	12.1599	20.5356	6.68235	22.3754	99.6329	18.4984	9.3221	68.5311	14.5685	hypothetical protein SUGI_0886440 [Cryptomeria japonica]	Transketolase {ECO:0000256|ARBA:ARBA00013152};	GO:0004802:molecular_function-catalytic_activity-transketolase_activity;GO:0003824:-;GO:0016740:molecular_function-catalytic_activity-transferase_activity;GO:0046872:molecular_function-binding-metal_ion_binding	map00030:Pentose phosphate pathway;map00710:Carbon fixation in photosynthetic organisms;map01100:Metabolic pathways;map01110:Biosynthesis of secondary metabolites;map01200:Carbon metabolism;map01230:Biosynthesis of amino acids	K00615(cmax:111472718)	E2.2.1.1, tktA, tktB; transketolase [EC:2.2.1.1]
gene_BSBN01000103.1_000046	-0.0568929	0.7743	-1.11521	4.94e-08	-0.704929	0.0521234	23.1974	30.0226	29.599	22.7957	27.9917	28.9971	13.3852	12.2105	11.7617	22.73	18.5208	8.39817	-0.215654	0.823914	-1.6019	0.0208717	0.516182	0.316663	13.5419	17.1673	0.911063	14.8003	4.92292	8.1023	1.13492	2.44021	5.52925	10.6203	10.3369	17.6734	hypothetical protein SUGI_0887740 [Cryptomeria japonica]	TSA: Wollemia nobilis Ref_Wollemi_Transcript_14239_971 transcribed RNA sequence {ECO:0000313|EMBL:JAG86829.1};	GO:0016021:cellular_component-cellular_anatomical_entity-integral_component_of_membrane;GO:0016020:cellular_component-cellular_anatomical_entity-membrane	-	-	-
gene_BSBN01000104.1_000006	0.418519	0.37495	3.19471	1.95e-26	0.702676	0.0550707	0.822599	1.67845	0.60905	1.59296	1.53655	1.03754	15.5743	12.2791	11.2202	2.92183	2.15609	1.85512	-0.563451	0.245887	0.632213	0.140772	-1.36776	0.0464008	1.76689	3.0944	1.90991	1.66948	1.02137	1.8549	2.63774	2.31408	2.01377	0.675622	0.203154	0.837221	hypothetical protein SUGI_0975010 [Cryptomeria japonica]	-	-	-	-	-
gene_BSBN01000105.1_000010	-0.681581	0.0513083	1.63534	0.00446314	1.25375	0.000872989	1.16894	0.913738	1.49418	0.760001	0.561478	0.912233	4.68097	1.20357	1.20699	2.32288	1.87961	1.2325	-2.41927	0.0186102	-0.949223	0.02399	2.84141	0.0341023	8.2975	1.18027	0.586037	0.687019	0.555797	0.700638	0.306798	0.373288	0.309498	12.238	0.151247	1.58476	hypothetical protein SUGI_1035960 [Cryptomeria japonica]	TSA: Wollemia nobilis Ref_Wollemi_Transcript_14975_3752 transcribed RNA sequence {ECO:0000313|EMBL:JAG86556.1};	GO:0006468:biological_process-cellular_process-protein_phosphorylation;GO:0016301:molecular_function-catalytic_activity-kinase_activity;GO:0016310:biological_process-cellular_process-phosphorylation;GO:0016021:cellular_component-cellular_anatomical_entity-integral_component_of_membrane;GO:0016020:cellular_component-cellular_anatomical_entity-membrane;GO:0000166:molecular_function-binding-nucleoti…	-	K00924(mus:103987754)	E2.7.1.-; kinase [EC:2.7.1.-]
gene_BSBN01000105.1_000011	-1.16833	0.00973796	1.73855	0.000648019	1.50395	0.00420707	1.06716	0.706636	2.1598	0.64866	0.588422	0.513081	3.38687	0.816172	1.76063	2.93975	1.3717	0.735928	-2.12611	0.0180995	-1.16698	0.0587935	1.03434	0.370086	3.81076	0.509011	0.941691	0.451474	0.577406	0.206069	0.095132	0.217928	0.216324	2.19286	0.121844	0.20773	hypothetical protein SUGI_1035960 [Cryptomeria japonica]	TSA: Wollemia nobilis Ref_Wollemi_Transcript_14975_3752 transcribed RNA sequence {ECO:0000313|EMBL:JAG86556.1};	GO:0006468:biological_process-cellular_process-protein_phosphorylation;GO:0016301:molecular_function-catalytic_activity-kinase_activity;GO:0016310:biological_process-cellular_process-phosphorylation;GO:0016021:cellular_component-cellular_anatomical_entity-integral_component_of_membrane;GO:0016020:cellular_component-cellular_anatomical_entity-membrane;GO:0000166:molecular_function-binding-nucleoti…	-	-	-
gene_BSBN01000106.1_000033	-0.149874	0.488135	-1.01474	0.000496121	0.184505	0.466149	5.56834	6.8169	6.71596	6.37031	6.15991	4.7265	3.71578	2.84807	2.08642	6.04474	8.24147	5.65372	-0.0982548	0.804017	-1.36091	0.000326118	0.0327879	0.931646	2.70913	2.18578	1.74298	2.36655	2.29076	1.57999	0.659461	0.821188	0.910281	1.93893	1.85717	2.41725	hypothetical protein SUGI_0394970 [Cryptomeria japonica]	transcription factor TCP20-like isoform X2 {ECO:0000313|RefSeq:XP_016488234.1};	GO:0003700:molecular_function-transcription_regulator_activity-DNA_binding_transcription_factor_activity;GO:0006355:biological_process-biological_regulation-regulation_of_transcription,_DNA_templated;GO:0005634:cellular_component-cellular_anatomical_entity-nucleus	-	-	-
gene_BSBN01000107.1_000012	-1.24171	6.39e-08	-0.138248	0.729068	-0.392946	0.261328	35.4052	60.8383	59.414	21.0625	22.487	22.3831	35.4953	13.713	11.652	23.6007	18.6676	8.65047	-2.3545	0.00157422	0.0412286	0.969816	1.88813	0.166753	8.39876	5.19974	3.35663	1.88584	1.17436	0.316269	1.1619	1.91279	0.289684	10.7667	1.4769	0.175823	hypothetical protein SUGI_0446780 [Cryptomeria japonica]	TSA: Wollemia nobilis Ref_Wollemi_Transcript_28310_1253 transcribed RNA sequence {ECO:0000313|EMBL:JAG85451.1};	GO:0055114:-	map00902:Monoterpenoid biosynthesis;map01110:Biosynthesis of secondary metabolites	K15095(osa:4336494)	E1.1.1.208; (+)-neomenthol dehydrogenase [EC:1.1.1.208]
gene_BSBN01000111.1_000013	1.16997	8.36e-06	-0.0350968	0.906287	-0.28181	0.300265	1.47521	1.49318	1.32428	3.60022	2.80138	3.30275	2.56441	2.88311	4.14141	2.31867	2.59282	3.20994	1.2936	0.0197753	-0.99606	0.0317306	-1.16507	0.169277	2.61196	6.96192	2.95773	5.57793	15.2709	9.76476	3.56467	7.09859	4.4587	3.19403	0.925631	9.03238	hypothetical protein SUGI_0703150 [Cryptomeria japonica]	Protein kinase domain-containing protein {ECO:0000259|PROSITE:PS50011};	GO:0006468:biological_process-cellular_process-protein_phosphorylation;GO:0016301:molecular_function-catalytic_activity-kinase_activity;GO:0016310:biological_process-cellular_process-phosphorylation;GO:0016021:cellular_component-cellular_anatomical_entity-integral_component_of_membrane;GO:0016020:cellular_component-cellular_anatomical_entity-membrane;GO:0000166:molecular_function-binding-nucleoti…	-	-	-
gene_BSBN01000112.1_000005	-0.232347	0.395506	-1.3746	0.0021967	-0.0425413	0.899047	5.06807	7.69276	6.79188	5.43757	6.15881	5.0484	3.48434	1.01676	2.02863	5.35224	6.90675	4.1837	0.222008	0.655307	-1.00664	0.0250363	-0.446415	0.516784	3.06743	2.47309	1.41786	2.74277	3.01483	2.42414	0.865112	1.75171	1.37452	0.959272	1.12827	3.72114	hypothetical protein SUGI_0972730 [Cryptomeria japonica]	-	-	-	-	-
gene_BSBN01000113.1_000021	-0.218494	0.343882	1.49131	2.99e-12	0.101295	0.750187	24.3266	36.5324	34.3212	21.6205	27.8662	32.4819	78.9284	82.9514	71.6664	42.5577	26.8267	19.9576	-0.205488	0.453666	1.69201	7.09396e-14	0.475509	0.0520051	16.4863	25.2589	26.5858	21.3569	16.8492	20.3113	69.6877	63.1372	53.5049	25.6253	25.7776	28.1631	hypothetical protein SUGI_0914260 [Cryptomeria japonica]	Uncharacterized protein {ECO:0000313|EMBL:ONK58509.1};	GO:0016021:cellular_component-cellular_anatomical_entity-integral_component_of_membrane;GO:0016020:cellular_component-cellular_anatomical_entity-membrane	-	-	-
gene_BSBN01000113.1_000028	-0.235262	0.571886	1.89424	1.87e-19	-0.182081	0.73754	8.67912	10.4252	2.87413	5.88038	5.39328	7.38167	26.3371	23.7228	20.5476	9.43798	5.26303	1.67767	-0.262548	0.408306	1.33781	0.000393084	0.529152	0.0808179	50.7752	84.085	93.754	56.3459	48.1071	82.0754	100.35	225.451	141.301	76.1899	108.58	79.6709	hypothetical protein KI387_029386, partial [Taxus chinensis]	Uncharacterized protein {ECO:0000313|EMBL:ABK20973.1};	GO:0009579:cellular_component-cellular_anatomical_entity-thylakoid;GO:0009536:cellular_component-cellular_anatomical_entity-plastid;GO:0015979:biological_process-cellular_process-photosynthesis;GO:0009507:cellular_component-cellular_anatomical_entity-chloroplast	map00195:Photosynthesis	K03542(pda:103702676)	psbS; photosystem II 22kDa protein
gene_BSBN01000114.1_000032	-	-	2.72571	1.77e-08	-	-	0.762186	0.959903	0.839585	0.745416	0.294614	0.817466	3.19407	3.78186	5.6181	1.87888	0.559469	1.04422	1.15646	0.245989	2.19062	0.0275896	-1.05579	0.382824	3.4811	4.81292	6.25335	15.6421	16.0851	0.600987	50.7458	35.17	58.6391	2.74334	1.53567	10.499	-	-	-	-	-	-
gene_BSBN01000115.1_000005	-1.5749	5.33e-05	0.356572	0.428748	0.913927	0.0128195	1.56628	0.710917	1.15647	0.349381	0.37113	0.430647	0.255932	0.570188	0.667027	0.950411	0.63864	0.624829	-1.26275	0.013734	-1.55548	0.00114669	0.069511	0.95758	1.28554	2.72817	1.11877	0.905735	0.598964	0.630529	0.155312	0.2652	0.293238	1.96122	0.033406	0.230575	unknown [Picea sitchensis]	Protein kinase domain-containing protein {ECO:0000259|PROSITE:PS50011};	GO:0006468:biological_process-cellular_process-protein_phosphorylation;GO:0016301:molecular_function-catalytic_activity-kinase_activity;GO:0016310:biological_process-cellular_process-phosphorylation;GO:0016021:cellular_component-cellular_anatomical_entity-integral_component_of_membrane;GO:0016020:cellular_component-cellular_anatomical_entity-membrane;GO:0030246:molecular_function-binding-carbohyd…	-	-	-
gene_BSBN01000116.1_000019	0.233444	0.31176	-0.935078	0.000305415	-1.20085	1.37e-06	5.46063	4.42636	4.16144	4.818	5.82746	5.93796	2.73465	3.46794	2.56527	2.27339	2.37048	2.69339	0.388032	0.277595	-1.14421	0.000373759	-0.467959	0.187094	1.85472	3.32376	3.47621	3.74818	3.98131	3.45783	1.90295	1.61598	1.45437	3.34369	1.97772	2.59511	hypothetical protein SUGI_0131600 [Cryptomeria japonica]	TSA: Wollemia nobilis Ref_Wollemi_Transcript_5768_2085 transcribed RNA sequence {ECO:0000313|EMBL:JAG88746.1};	GO:0003824:-;GO:0016021:cellular_component-cellular_anatomical_entity-integral_component_of_membrane;GO:0016020:cellular_component-cellular_anatomical_entity-membrane;GO:0016846:molecular_function-catalytic_activity-carbon_sulfur_lyase_activity	-	-	-
gene_BSBN01000119.1_000010	-1.39094	2.24e-05	0.341833	0.261496	0.497637	0.108226	3.12684	1.5042	2.01995	0.974181	0.888003	0.675397	0.835652	1.15776	1.27029	1.14446	0.958676	1.55452	-4.19739	0.0315182	2.90202	0.0333631	3.17072	0.0334906	0.088241	1.28904	5.77985	0.188255	0.184156	0	1.18476	0.843991	0.688071	0.842015	1.81705	0.614389	hypothetical protein SUGI_0359040 [Cryptomeria japonica]	TSA: Wollemia nobilis Ref_Wollemi_Transcript_14554_2441 transcribed RNA sequence {ECO:0000313|EMBL:JAG86690.1};	GO:0043531:molecular_function-binding-ADP_binding	-	-	-
gene_BSBN01000119.1_000016	-1.08804	0.000667268	0.174873	0.51186	1.34909	0.000200718	4.87735	2.32932	3.91861	1.77224	1.34396	2.04327	2.1549	1.88436	1.97859	3.36164	3.28546	7.05209	-2.43137	0.0234711	0.0305285	0.942936	0.314936	0.627925	0.746723	2.48371	20.8201	1.58512	0.922135	1.67612	1.6226	1.23573	1.2923	1.12816	3.17013	0.798757	hypothetical protein SUGI_0359040 [Cryptomeria japonica]	NB-ARC domain-containing protein {ECO:0000259|Pfam:PF00931};	GO:0043531:molecular_function-binding-ADP_binding	-	-	-
gene_BSBN01000119.1_000025	-2.80091	6.34e-12	-	-	-	-	1.88766	0.924668	1.50748	0.166785	0.24858	0.192121	0.216949	0.122827	0.161565	0.155092	0.220126	0.265954	-4.77571	0.000236164	-	-	-	-	0.086824	1.29243	4.75956	0.062882	0.08096	0.062692	0.109714	0.051667	0.144115	0.049867	0.23406	0.049558	hypothetical protein SUGI_0359430 [Cryptomeria japonica]	TSA: Wollemia nobilis Ref_Wollemi_Transcript_28542_3059 transcribed RNA sequence {ECO:0000313|EMBL:JAG85393.1};	GO:0016020:cellular_component-cellular_anatomical_entity-membrane;GO:0043531:molecular_function-binding-ADP_binding	-	-	-
gene_BSBN01000119.1_000031	2.13614	1.87e-08	0.334409	0.595877	-0.583958	0.0692442	17.9119	8.98886	25.9692	95.9971	53.1002	84.2331	19.0128	99.7271	178.179	63.6328	32.9596	62.6915	1.55042	0.14606	-1.23151	0.271788	-5.39689	0.000883614	18.2004	84.4802	8.31006	125.877	191.98	17.2659	114.803	13.4519	11.8496	0.228808	0.435938	6.83635	hypothetical protein SUGI_0358920 [Cryptomeria japonica]	TSA: Wollemia nobilis Ref_Wollemi_Transcript_14554_2441 transcribed RNA sequence {ECO:0000313|EMBL:JAG86690.1};	GO:0043531:molecular_function-binding-ADP_binding	-	-	-
gene_BSBN01000119.1_000041	1.53038	0.00224538	0.916123	0.212386	-0.362057	0.489349	0.120145	0.132432	0.291597	0.735615	0.329726	0.522886	0.164697	0.982265	1.88929	0.533966	0.183908	0.534669	0.397246	0.847524	-0.479649	0.720733	-5.79073	0.00990037	0	3.3322	0.532997	1.9327	3.14776	0.014888	1.74053	1.34707	0.442778	0.011731	0	0.073756	hypothetical protein SUGI_0358920 [Cryptomeria japonica]	TSA: Wollemia nobilis Ref_Wollemi_Transcript_14554_2441 transcribed RNA sequence {ECO:0000313|EMBL:JAG86690.1};	GO:0043531:molecular_function-binding-ADP_binding	-	-	-
gene_BSBN01000119.1_000043	2.25652	6.43e-08	0.0738952	0.907715	-0.680275	0.0559729	2.37306	1.08015	3.54412	14.1793	9.09211	10.4267	2.26315	12.7017	20.8666	9.18203	3.93054	8.25639	1.76971	0.137805	-1.24278	0.392639	-5.67824	0.000307278	1.56494	8.64976	0.835568	13.7982	23.1858	1.22129	14.1777	1.02785	0.318746	0.024469	0.065215	0.586164	hypothetical protein SUGI_0358840 [Cryptomeria japonica]	TSA: Wollemia nobilis Ref_Wollemi_Transcript_28542_3059 transcribed RNA sequence {ECO:0000313|EMBL:JAG85393.1};	GO:0016020:cellular_component-cellular_anatomical_entity-membrane;GO:0043531:molecular_function-binding-ADP_binding	-	-	-
gene_BSBN01000119.1_000049	2.54204	5.04e-05	0.227366	0.710601	-0.689919	0.108051	0.433992	0.053907	0.182261	1.51594	0.916919	1.55246	0.420669	1.54222	2.76358	1.14964	0.521147	0.842474	1.63961	0.0810583	-1.33752	0.249205	-3.82853	0.00949553	0.607705	1.05754	0.109828	1.90221	3.10294	0.655814	1.73454	0.363605	0.052431	0.010448	0.009646	0.343292	hypothetical protein SUGI_0358920 [Cryptomeria japonica]	TSA: Wollemia nobilis Ref_Wollemi_Transcript_14554_2441 transcribed RNA sequence {ECO:0000313|EMBL:JAG86690.1};	GO:0043531:molecular_function-binding-ADP_binding	-	-	-
gene_BSBN01000121.1_000001	-	-	2.66737	0.0142026	2.93152	0.00997056	0	0	0	0.065993	0.009597	0	0.067497	0.203369	0.236064	0.22782	0.310683	0.07394	-	-	-	-	3.70322	0.0147096	0.047382	0.077765	0.036909	0.047914	0.105235	0.065491	0.107922	0.060133	0.073395	1.68882	0.007353	1.14964	hypothetical protein SUGI_0695320 [Cryptomeria japonica]	Putative TIR-NBS-LRR protein {ECO:0000313|EMBL:ADW94527.1};	GO:0016787:molecular_function-catalytic_activity-hydrolase_activity;GO:0050135:molecular_function-catalytic_activity-NAD(P)+_nucleosidase_activity;GO:0006952:biological_process-response_to_stimulus-defense_response;GO:0007165:biological_process-cellular_process-signal_transduction;GO:0043531:molecular_function-binding-ADP_binding;GO:0061809:molecular_function-catalytic_activity-NAD+_nucleotidase,…	-	-	-
gene_BSBN01000121.1_000008	1.95357	2.24e-05	-0.128429	0.743069	-1.06021	0.0387064	0.035265	0.087831	0.09416	0.297493	0.338247	0.220391	0.184429	0.332005	0.275273	0.081687	0.089661	0.245679	0.24658	0.740317	-0.739692	0.223185	-1.94741	0.00277229	0.20695	1.00062	0.47076	0.244852	0.824466	0.88848	0.238291	0.41914	0.507163	0.173287	0.119636	0.201825	hypothetical protein SUGI_0695320 [Cryptomeria japonica]	Putative TIR-NBS-LRR protein {ECO:0000313|EMBL:ADW94527.1};	GO:0016787:molecular_function-catalytic_activity-hydrolase_activity;GO:0050135:molecular_function-catalytic_activity-NAD(P)+_nucleosidase_activity;GO:0006952:biological_process-response_to_stimulus-defense_response;GO:0007165:biological_process-cellular_process-signal_transduction;GO:0043531:molecular_function-binding-ADP_binding;GO:0061809:molecular_function-catalytic_activity-NAD+_nucleotidase,…	-	-	-
gene_BSBN01000124.1_000025	-0.730366	0.141137	1.25873	0.0200318	0.978523	0.00731886	1.15294	2.64093	0.829609	1.02238	0.70754	0.994258	1.51794	2.66936	0.775256	2.14765	1.70682	1.32377	-1.50097	0.039829	0.0782932	0.911417	0.420196	0.576874	1.80014	3.20601	2.7569	1.57081	1.12401	0.331581	0.951127	1.94172	1.11844	1.75061	1.73614	1.1654	-	-	-	-	-	-
gene_BSBN01000130.1_000020	1.42052	7.08e-05	0.587996	0.111864	-0.662854	0.0151696	6.70638	2.83696	3.7747	10.7375	8.78576	16.3657	9.7032	20.0479	24.7408	8.71068	7.60013	6.70094	1.31606	0.0408601	-0.394914	0.383566	-1.60488	0.192381	9.12109	10.1387	2.58343	9.51625	17.1428	28.13	16.2204	15.4948	9.48845	2.07754	0.338801	14.9156	hypothetical protein SUGI_0030050 [Cryptomeria japonica]	Exocyst subunit Exo70 family protein {ECO:0000256|RuleBase:RU365026};	GO:0015031:biological_process-localization-protein_transport;GO:0006887:biological_process-cellular_process-exocytosis;GO:0000145:cellular_component-protein_containing_complex-exocyst	-	K07195(hbr:110652974)	EXOC7, EXO70; exocyst complex component 7
gene_BSBN01000130.1_000065	0.488168	0.19614	1.80992	3.08e-06	-0.202944	0.554719	1.15147	0.53684	0.706119	1.09435	1.00271	1.27768	2.76762	6.2324	2.98949	0.808443	0.890959	1.2934	-1.42813	0.0311307	-	-	-	-	0.193702	0.464028	0.796698	0.23494	0.13267	0.149243	0.426114	0.457382	0.421433	0.445406	0.347998	0.16386	hypothetical protein SUGI_0028930 [Cryptomeria japonica]	Uncharacterized protein {ECO:0000313|EMBL:THU51825.1};	GO:0016021:cellular_component-cellular_anatomical_entity-integral_component_of_membrane;GO:0016020:cellular_component-cellular_anatomical_entity-membrane	-	-	-
gene_BSBN01000134.1_000011	1.04868	0.0388296	-0.0825396	0.868549	-0.397669	0.375026	0.170347	0.274345	0.445485	0.385917	0.614789	0.855623	0.688509	0.533283	0.552678	0.528022	0.466286	0.428256	-0.3773	0.536758	1.05117	0.0366555	1.16497	0.0403798	0.589909	1.73091	1.13002	1.37342	0.56781	0.694973	2.23188	1.65617	1.47529	2.46402	2.19637	1.14142	cinnamyl alcohol dehydrogenase [Cunninghamia lanceolata]	Cinnamyl alcohol dehydrogenase {ECO:0000313|EMBL:AFX98062.1};	GO:0046872:molecular_function-binding-metal_ion_binding;GO:0008270:molecular_function-binding-zinc_ion_binding;GO:0055114:-;GO:0016491:molecular_function-catalytic_activity-oxidoreductase_activity	-	-	-
gene_BSBN01000134.1_000034	-0.101487	0.68381	2.08742	3.65e-17	-0.577462	0.0618381	2.26732	2.42133	2.02691	2.46867	2.12486	1.88311	9.48172	10.887	7.1909	1.08337	1.72185	1.41982	0.623368	0.254679	2.63383	5.61924e-16	-0.128257	0.747986	1.61094	0.847197	0.658116	2.18782	1.19742	1.43093	9.27539	8.91137	12.5634	1.37678	1.64586	1.38437	hypothetical protein SUGI_0660040 [Cryptomeria japonica]	B box-type domain-containing protein {ECO:0000259|PROSITE:PS50119};	GO:0008270:molecular_function-binding-zinc_ion_binding	-	-	-
gene_BSBN01000136.1_000019	-	-	1.75265	0.000690743	-	-	0.113521	0.21747	0.0667	0.142326	0.232166	0.095129	0.73188	0.297567	0.615195	0.078629	0.070193	0.17649	-0.296351	0.570327	-1.20242	0.0162243	-1.5735	0.131672	0.903342	0.428248	0.487399	0.615534	0.541993	0.342789	0.290843	0.184041	0.160901	0.253453	0.010431	0.223504	hypothetical protein SUGI_0819130 [Cryptomeria japonica]	LRRNT_2 domain-containing protein {ECO:0000259|Pfam:PF08263};	GO:0016021:cellular_component-cellular_anatomical_entity-integral_component_of_membrane;GO:0016020:cellular_component-cellular_anatomical_entity-membrane	-	-	-
gene_BSBN01000137.1_000090	0.240474	0.238179	-1.04098	6.86e-06	-0.26102	0.216824	429.985	336.637	508.742	523.421	553.534	433.378	323.471	220.748	200.987	360.38	414.579	509.239	0.201339	0.800661	-1.75966	0.000146251	0.687491	0.221896	149.394	46.8048	20.2952	149.034	56.0861	52.7191	28.8844	18.3989	27.5222	174.814	65.3913	163.259	hypothetical protein SUGI_0710120 [Cryptomeria japonica]	L-gulonolactone oxidase {ECO:0000256|ARBA:ARBA00013121};	GO:0019853:biological_process-metabolic_process-L_ascorbic_acid_biosynthetic_process;GO:0050660:molecular_function-binding-flavin_adenine_dinucleotide_binding;GO:0016020:cellular_component-cellular_anatomical_entity-membrane;GO:0003885:molecular_function-catalytic_activity-D_arabinono_1,4_lactone_oxidase_activity;GO:0055114:-;GO:0016491:molecular_function-catalytic_activity-oxidoreductase_activit…	map00053:Ascorbate and aldarate metabolism;map01100:Metabolic pathways;map01240:Biosynthesis of cofactors	K00103(smo:SELMODRAFT_123507)	GULO; L-gulonolactone oxidase [EC:1.1.3.8]
gene_BSBN01000140.1_000009	-	-	11.4412	5.62e-21	9.01059	0.000260752	0	0	0	0	0	0	1.60954	1.11015	0.306302	0.14561	0.431509	0	-	-	2.27664	6.40726e-06	1.79081	0.310188	0.046778	0	0.06499	0.198021	0.08682	0.100053	0.747269	0.464665	0.637822	0.452709	0	0.840595	hypothetical protein SUGI_0059480 [Cryptomeria japonica]	Putative TIR-NBS-LRR protein {ECO:0000313|EMBL:ADW94527.1};	GO:0016787:molecular_function-catalytic_activity-hydrolase_activity;GO:0050135:molecular_function-catalytic_activity-NAD(P)+_nucleosidase_activity;GO:0006952:biological_process-response_to_stimulus-defense_response;GO:0007165:biological_process-cellular_process-signal_transduction;GO:0043531:molecular_function-binding-ADP_binding;GO:0061809:molecular_function-catalytic_activity-NAD+_nucleotidase,…	-	-	-
gene_BSBN01000140.1_000021	0.755202	0.363504	-0.393478	0.535862	-1.73522	0.000270458	0.395502	0.592595	0.024113	0.625298	0.349287	0.756341	0.190981	0.83922	0.280491	0.216572	0.124574	0.175152	-1.67391	0.0335138	-	-	-	-	0.177642	0.697022	1.12345	0.131501	0.148328	0.314419	0.133491	0.319896	0.679865	0.256909	0.51412	0.308626	hypothetical protein SUGI_0697030 [Cryptomeria japonica]	Uncharacterized protein {ECO:0000313|EMBL:KAF8414079.1};	-	-	-	-
gene_BSBN01000141.1_000014	-	-	-	-	9.14196	2.6e-13	0	0	0.032479	0	0	0	0	0.030573	0	0.27539	1.07248	1.07972	-	-	-	-	9.78864	1.5182e-06	0	0	0	0	0	0	0	0	0	1.09791	0.079377	1.41943	hypothetical protein SUGI_0649060 [Cryptomeria japonica]	Cytochrome P450 CYP76AA26 {ECO:0000313|EMBL:AKH41026.1};	GO:0004497:molecular_function-catalytic_activity-monooxygenase_activity;GO:0016705:molecular_function-catalytic_activity-oxidoreductase_activity,_acting_on_paired_donors,_with_incorporation_or_reduction_of_molecular_oxygen;GO:0020037:molecular_function-binding-heme_binding;GO:0042617:biological_process-metabolic_process-paclitaxel_biosynthetic_process;GO:0016021:cellular_component-cellular_anatom…	-	-	-
gene_BSBN01000141.1_000025	-1.34826	0.0391143	1.7542	0.0159994	1.70557	0.00720185	1.45024	0.206163	1.41473	0.387506	0.468528	0.337962	2.17649	0.2187	1.77159	2.68767	0.699724	0.615509	-1.30211	0.00830822	-3.10611	0.0723595	-1.23043	0.388661	0.7833	1.41397	1.35491	0.319314	0.55391	0.538802	0	0	0.162285	0.14513	0	0.430618	hypothetical protein SUGI_0649050 [Cryptomeria japonica]	Cytochrome P450 CYP76AA26 {ECO:0000313|EMBL:AKH41026.1};	GO:0004497:molecular_function-catalytic_activity-monooxygenase_activity;GO:0016705:molecular_function-catalytic_activity-oxidoreductase_activity,_acting_on_paired_donors,_with_incorporation_or_reduction_of_molecular_oxygen;GO:0020037:molecular_function-binding-heme_binding;GO:0042617:biological_process-metabolic_process-paclitaxel_biosynthetic_process;GO:0016021:cellular_component-cellular_anatom…	-	-	-
gene_BSBN01000141.1_000026	-0.981144	0.0521412	1.77256	0.00200797	2.36049	2.46e-05	7.14234	1.5843	3.07471	2.00676	2.44184	1.53435	10.0686	1.78237	9.09253	19.7814	7.39258	4.12769	-1.45553	0.000869347	-3.33868	7.72994e-06	-1.30485	0.242292	4.70011	4.33918	4.79231	1.02962	1.4685	2.47896	0.169334	0.253049	0.051771	1.28044	0.029299	0.678153	hypothetical protein SUGI_0649040 [Cryptomeria japonica]	Cytochrome P450 CYP76AA26 {ECO:0000313|EMBL:AKH41026.1};	GO:0004497:molecular_function-catalytic_activity-monooxygenase_activity;GO:0016705:molecular_function-catalytic_activity-oxidoreductase_activity,_acting_on_paired_donors,_with_incorporation_or_reduction_of_molecular_oxygen;GO:0020037:molecular_function-binding-heme_binding;GO:0042617:biological_process-metabolic_process-paclitaxel_biosynthetic_process;GO:0016021:cellular_component-cellular_anatom…	-	-	-
gene_BSBN01000141.1_000027	-1.08013	0.00995655	2.07513	0.00129063	2.48447	7.17e-05	4.56676	1.44052	2.6264	1.38361	1.3379	1.36181	8.95348	1.09599	7.59667	15.9882	4.61723	2.68083	-1.583	0.00221393	-3.18906	3.79866e-05	-1.13755	0.384966	3.6478	2.9373	3.12987	0.610053	0.878981	1.71549	0.170265	0.118644	0.042076	1.20313	0.010676	0.242536	hypothetical protein SUGI_0649050 [Cryptomeria japonica]	Cytochrome P450 CYP76AA26 {ECO:0000313|EMBL:AKH41026.1};	GO:0004497:molecular_function-catalytic_activity-monooxygenase_activity;GO:0016705:molecular_function-catalytic_activity-oxidoreductase_activity,_acting_on_paired_donors,_with_incorporation_or_reduction_of_molecular_oxygen;GO:0020037:molecular_function-binding-heme_binding;GO:0042617:biological_process-metabolic_process-paclitaxel_biosynthetic_process;GO:0016021:cellular_component-cellular_anatom…	-	-	-
gene_BSBN01000141.1_000028	-	-	2.2411	0.000217948	2.72657	0.00011654	2.17669	0.826076	1.05266	0.474163	0.519586	0.735274	3.81029	0.87206	3.79162	8.23461	2.15057	1.44544	-1.85614	0.00278281	-	-	-	-	1.61782	1.53674	0.794402	0.257949	0.273106	0.539146	0.137011	0.091723	0.057129	0.633839	0.007416	0.087374	hypothetical protein SUGI_0649050 [Cryptomeria japonica]	Cytochrome P450 CYP76AA26 {ECO:0000313|EMBL:AKH41026.1};	GO:0004497:molecular_function-catalytic_activity-monooxygenase_activity;GO:0016705:molecular_function-catalytic_activity-oxidoreductase_activity,_acting_on_paired_donors,_with_incorporation_or_reduction_of_molecular_oxygen;GO:0020037:molecular_function-binding-heme_binding;GO:0042617:biological_process-metabolic_process-paclitaxel_biosynthetic_process;GO:0016021:cellular_component-cellular_anatom…	-	-	-
gene_BSBN01000141.1_000029	-1.30367	0.0053616	2.13728	0.00162502	2.48529	5.54e-05	3.513	1.49673	2.29495	1.2695	1.03872	0.6395	5.68035	0.983478	6.70127	10.7696	3.4145	2.76097	-1.19324	0.0262522	-3.40519	7.86559e-05	-1.24455	0.232421	2.71716	3.46764	3.75039	0.797624	1.25066	2.20525	0.058415	0.251701	0.049586	1.07432	0.047859	0.648542	hypothetical protein SUGI_0649060 [Cryptomeria japonica]	Cytochrome P450 CYP76AA22 {ECO:0000313|EMBL:AKH41022.1};	GO:0004497:molecular_function-catalytic_activity-monooxygenase_activity;GO:0016705:molecular_function-catalytic_activity-oxidoreductase_activity,_acting_on_paired_donors,_with_incorporation_or_reduction_of_molecular_oxygen;GO:0020037:molecular_function-binding-heme_binding;GO:0042617:biological_process-metabolic_process-paclitaxel_biosynthetic_process;GO:0016021:cellular_component-cellular_anatom…	-	K20556(rsz:108849510)	CYP76C; cytochrome P450 family 76 subfamily C
gene_BSBN01000141.1_000056	-0.643296	0.00108839	0.484117	0.214308	1.44279	1.31e-06	19.3315	21.7632	23.9387	15.4339	10.6645	13.3547	19.6153	9.10407	28.8707	56.4618	36.1725	27.7955	-0.784871	0.0531949	-1.99577	0.00058664	-0.862284	0.150237	12.0501	9.48377	7.10086	3.91119	7.05226	4.56018	1.30235	0.644461	2.66345	5.17757	1.03418	3.2749	hypothetical protein SUGI_0648440 [Cryptomeria japonica]	TSA: Wollemia nobilis Ref_Wollemi_Transcript_778_1460 transcribed RNA sequence {ECO:0000313|EMBL:JAG89549.1};	GO:0016021:cellular_component-cellular_anatomical_entity-integral_component_of_membrane;GO:0016020:cellular_component-cellular_anatomical_entity-membrane	-	K15102(soe:110784587)	SLC25A3, PHC, PIC; solute carrier family 25 (mitochondrial phosphate transporter), member 3
gene_BSBN01000142.1_000001	0.0274762	0.879665	1.79074	9.17e-22	-0.464785	0.0252009	5.86415	6.75955	7.60037	6.73452	7.13271	6.78949	20.8941	25.3345	26.2345	4.16649	5.35432	5.71549	0.379138	0.112792	2.24361	1.45146e-34	0.313723	0.254774	6.91851	7.9334	5.84365	9.22293	8.67319	8.99892	42.1264	45.4039	38.0176	8.40292	13.9991	10.2737	hypothetical protein SUGI_0202070 [Cryptomeria japonica]	RING-type domain-containing protein {ECO:0000259|PROSITE:PS50089};	GO:0016567:biological_process-metabolic_process-protein_ubiquitination;GO:0061630:molecular_function-catalytic_activity-ubiquitin_protein_ligase_activity	map04120:Ubiquitin mediated proteolysis;map04712:Circadian rhythm - plant	K10143(atr:18424854)	RFWD2, COP1; E3 ubiquitin-protein ligase RFWD2 [EC:2.3.2.27]
gene_BSBN01000145.1_000004	-1.22656	0.0550259	2.17627	2.05e-05	1.2675	0.0195186	1.55546	0.873985	5.78253	1.18147	1.46482	0.839334	3.46676	2.92797	9.77902	1.33988	1.96744	5.33395	-	-	2.30005	0.000393333	-	-	0.681766	0.487393	0.081503	0.154373	0.334093	0.187877	1.36389	1.42937	0.521303	0.098488	0.127869	0.106009	hypothetical protein SUGI_1187520 [Cryptomeria japonica]	AAA domain-containing protein {ECO:0000259|SMART:SM00382};	GO:0005524:molecular_function-binding-ATP_binding;GO:0016887:molecular_function-catalytic_activity-ATPase_activity;GO:0000166:molecular_function-binding-nucleotide_binding	-	-	-
gene_BSBN01000145.1_000010	0.285059	0.0991041	1.00194	0.00244749	-0.156559	0.455719	19.7728	18.5054	20.6268	21.591	22.6144	27.8145	30.9701	39.2084	76.1353	23.8415	17.833	24.0859	0.577001	0.273005	-0.402663	0.234146	-1.66708	0.00161822	38.8071	15.9981	10.5452	28.6732	32.5439	38.1036	17.0808	36.7764	20.2719	12.8254	3.70509	14.0332	hypothetical protein SUGI_1187400 [Cryptomeria japonica]	AAA domain-containing protein {ECO:0000259|SMART:SM00382};	GO:0005524:molecular_function-binding-ATP_binding;GO:0016887:molecular_function-catalytic_activity-ATPase_activity;GO:0000166:molecular_function-binding-nucleotide_binding	-	-	-
gene_BSBN01000148.1_000013	-	-	3.61782	3.79e-13	-	-	0.726933	0.191828	0.190659	0.147404	0.213665	0.199184	1.19936	2.35701	2.70426	1.02279	0.689915	0.150212	-	-	-	-	4.5663	3.12657e-05	0.503264	0.360945	0.185775	0.066162	0.106797	0.018584	3.6608	0.234998	0.07561	0.32572	1.80713	2.00241	hypothetical protein SUGI_0957800 [Cryptomeria japonica]	Usp domain-containing protein {ECO:0000259|Pfam:PF00582};	-	-	-	-
gene_BSBN01000148.1_000032	-	-	2.29231	2.56e-05	-	-	0.429664	0.044633	0.119487	0.092302	0.10179	0.143213	0.261812	0.938218	0.610289	0.393898	0.14944	0.172228	-1.4818	0.00485744	0.25395	0.364491	0.540543	0.369322	8.8767	7.80446	2.51962	2.35627	2.26494	2.35308	2.67641	2.29989	3.328	3.49896	5.47915	1.02769	hypothetical protein SUGI_0810090 [Cryptomeria japonica]	LRRNT_2 domain-containing protein {ECO:0000259|Pfam:PF08263};	GO:0016021:cellular_component-cellular_anatomical_entity-integral_component_of_membrane;GO:0016020:cellular_component-cellular_anatomical_entity-membrane;GO:0005886:cellular_component-cellular_anatomical_entity-plasma_membrane	-	-	-
gene_BSBN01000148.1_000075	0.106504	0.681067	-1.09809	7.75e-05	0.171258	0.640928	52.5674	52.9689	51.0673	37.0324	53.5913	78.5293	25.1674	28.6478	26.184	90.5137	62.4414	40.4416	0.107024	0.58511	-0.9913	0.00177829	1.14856	3.5269e-05	76.0094	86.8908	97.6123	93.9868	82.1173	101.711	39.885	65.641	31.9926	144.286	236.835	220.254	hypothetical protein SUGI_0958860 [Cryptomeria japonica]	TSA: Wollemia nobilis Ref_Wollemi_Transcript_14312_1378 transcribed RNA sequence {ECO:0000313|EMBL:JAG86786.1};	GO:0046872:molecular_function-binding-metal_ion_binding;GO:0055114:-;GO:0016491:molecular_function-catalytic_activity-oxidoreductase_activity	-	-	-
gene_BSBN01000148.1_000096	0.463502	0.123426	-1.09339	0.000658139	-0.535259	0.193587	56.9139	68.7833	63.2591	50.619	84.0273	126.652	35.6952	44.6441	43.6558	89.4515	56.3413	37.2921	0.558725	0.2892	-1.0504	1.14857e-08	0.0149492	0.962406	128.67	34.4373	164.236	169.361	146.989	160.43	83.8752	67.0782	76.1539	164.656	99.6525	205.299	hypothetical protein SUGI_0958860 [Cryptomeria japonica]	TSA: Wollemia nobilis Ref_Wollemi_Transcript_14312_1378 transcribed RNA sequence {ECO:0000313|EMBL:JAG86786.1};	GO:0046872:molecular_function-binding-metal_ion_binding;GO:0055114:-;GO:0016491:molecular_function-catalytic_activity-oxidoreductase_activity	-	-	-
gene_BSBN01000154.1_000012	-4.40673	0.0012194	5.41943	8.73e-05	3.22077	0.0801798	2.47225	2.113	0.055297	0	0.177058	0.016605	0.478718	1.74531	7.55261	0.613386	1.44165	0	0.303846	0.231666	1.08616	3.20703e-09	0.569766	0.222279	66.6137	86.3071	52.2345	84.8317	79.7653	87.4852	198.433	174.251	159.671	218.535	94.7462	59.9185	hypothetical protein SUGI_0129590 [Cryptomeria japonica]	Uncharacterized protein {ECO:0000313|EMBL:JAG95679.1};	GO:0055114:-	map00600:Sphingolipid metabolism;map01100:Metabolic pathways	K04708(ppp:112276431)	KDSR; 3-dehydrosphinganine reductase [EC:1.1.1.102]
gene_BSBN01000154.1_000034	-0.715975	0.0351065	1.16413	0.000195983	0.355522	0.360948	1.57059	1.87308	2.19406	1.30584	1.31916	0.893958	3.00511	2.36491	2.15096	1.41955	1.02836	2.03329	-	-	-	-	4.47773	0.026644	0.273267	0.153969	0.110695	0.074698	0	0	0.286907	0	1.31111	0.694743	0.024968	0.807809	hypothetical protein SUGI_0129120 [Cryptomeria japonica]	uncharacterized protein LOC104608518 isoform X1 {ECO:0000313|RefSeq:XP_010272848.1, ECO:0000313|RefSeq:XP_019055166.1};	GO:0016021:cellular_component-cellular_anatomical_entity-integral_component_of_membrane;GO:0016020:cellular_component-cellular_anatomical_entity-membrane;GO:0005887:cellular_component-cellular_anatomical_entity-integral_component_of_plasma_membrane;GO:0005886:cellular_component-cellular_anatomical_entity-plasma_membrane;GO:1903425:molecular_function-transporter_activity-fluoride_transmembrane_tra…	-	K06199(nnu:104608518)	crcB, FEX; fluoride exporter
gene_BSBN01000159.1_000020	-0.970527	0.051977	1.66448	0.00156465	1.53322	0.00372512	0.412627	0.238493	0.426804	0.243089	0.216785	0.085104	0.554124	0.367359	0.85105	0.628905	0.313749	0.687717	-2.2809	0.00931033	-	-	-	-	0.414085	0.294865	0.053454	0.04593	0.048587	0.061208	0	0.06804	0.065415	0.251898	0.06411	0.994296	hypothetical protein SUGI_0141040 [Cryptomeria japonica]	Putative receptor-like protein kinase {ECO:0000313|EMBL:TKS04333.1};	GO:0006468:biological_process-cellular_process-protein_phosphorylation;GO:0016301:molecular_function-catalytic_activity-kinase_activity;GO:0016310:biological_process-cellular_process-phosphorylation;GO:0016021:cellular_component-cellular_anatomical_entity-integral_component_of_membrane;GO:0016020:cellular_component-cellular_anatomical_entity-membrane;GO:0000166:molecular_function-binding-nucleoti…	-	-	-
gene_BSBN01000159.1_000058	-	-	4.4964	1.06e-13	4.61065	7.81e-08	0	0	0	0	0.028476	0.038779	0.527149	0.596212	0.500218	0.827122	0.199885	0.755237	-0.0188532	1	1.66652	0.0115827	1.46443	0.0328563	0.079898	0.481202	0.639581	0.2727	0.71925	0.165175	1.49779	1.23427	0.882753	1.26711	1.1136	0.760085	hypothetical protein SUGI_0140160 [Cryptomeria japonica]	TSA: Wollemia nobilis Ref_Wollemi_Transcript_13884_1970 transcribed RNA sequence {ECO:0000313|EMBL:JAG86963.1};	GO:0016021:cellular_component-cellular_anatomical_entity-integral_component_of_membrane;GO:0016020:cellular_component-cellular_anatomical_entity-membrane;GO:0055085:biological_process-cellular_process-transmembrane_transport;GO:0005509:molecular_function-binding-calcium_ion_binding	-	-	-
gene_BSBN01000164.1_000021	-0.0543809	0.903941	-1.39499	0.00529191	0.21569	0.602819	1.1325	1.5663	1.00184	1.39538	1.15427	1.00095	0.540088	0.608449	0.188737	0.914456	1.55794	1.72898	0.387659	0.522989	-1.87542	0.000322968	0.534778	0.209081	4.03626	3.5633	1.08821	3.9364	4.73978	2.89537	0.584149	0.886424	1.64262	3.76706	5.53609	6.97681	hypothetical protein SUGI_1194430 [Cryptomeria japonica]	-	-	-	-	-
gene_BSBN01000165.1_000033	-3.94855	1.14e-09	-	-	4.79363	2.14e-11	0.94413	0.861799	0.653085	0.036471	0.113715	0	0.201108	0.601415	0.277573	2.04122	1.11196	1.35971	-11.0496	6.99524e-26	9.6191	0.00210833	10.9346	4.62219e-25	2.63758	2.76291	1.90965	0	0	0	1.04701	1.62743	0	1.95022	2.2582	2.44765	hypothetical protein KI387_012237, partial [Taxus chinensis]	Uncharacterized protein {ECO:0000313|EMBL:ABK24868.1};	-	-	-	-
gene_BSBN01000166.1_000014	-0.236393	0.468483	2.01059	1.77e-17	-0.521959	0.102677	2.55093	3.76267	1.77977	1.78204	2.61386	2.48203	8.26506	10.1595	9.73644	2.02797	1.17834	1.6744	-1.23224	0.0126086	2.11208	4.67027e-07	1.25387	0.00790478	5.58336	12.4214	15.4934	3.34482	3.31331	7.20136	24.8237	18.9782	15.5519	11.8121	14.2494	6.69487	hypothetical protein SUGI_0845240 [Cryptomeria japonica]	NAC-domain containing protein 2 {ECO:0000313|EMBL:ADQ47507.1};	GO:0006355:biological_process-biological_regulation-regulation_of_transcription,_DNA_templated;GO:0003677:molecular_function-binding-DNA_binding	-	-	-
gene_BSBN01000167.1_000079	0.633212	0.0893658	1.81874	0.000192972	0.545127	0.160608	0.578758	0.806819	0.654204	0.581439	1.30121	1.27921	2.1616	2.77676	6.44634	1.27547	1.37051	2.07086	1.06322	4.59055e-08	-0.329315	0.169864	-1.61447	0.00951449	9.91324	9.77351	9.25731	18.9711	20.2719	21.0408	19.5159	15.6488	12.0404	3.32351	3.08255	12.5762	hypothetical protein SUGI_0360590 [Cryptomeria japonica]	NB-ARC domain-containing protein {ECO:0000259|Pfam:PF00931};	GO:0043531:molecular_function-binding-ADP_binding	-	-	-
gene_BSBN01000169.1_000039	0.128687	0.685292	1.22339	0.000151268	-0.324729	0.476403	1.90247	3.25162	3.04823	3.21231	2.35806	3.53919	6.38796	9.57404	5.32951	3.88878	2.28803	1.19286	0.496084	0.119781	2.18884	1.9102e-06	0.522836	0.112978	4.22062	4.89334	3.45761	6.70559	5.37271	5.74621	19.9295	44.0806	15.3428	8.39437	6.28975	10.4166	hypothetical protein SUGI_0252430 [Cryptomeria japonica]	uncharacterized protein LOC110745758 {ECO:0000313|RefSeq:XP_021801582.1};	GO:0005634:cellular_component-cellular_anatomical_entity-nucleus;GO:0003677:molecular_function-binding-DNA_binding;GO:0008270:molecular_function-binding-zinc_ion_binding;GO:0045893:biological_process-biological_regulation-positive_regulation_of_transcription,_DNA_templated	-	-	-
gene_BSBN01000169.1_000075	-0.0941195	0.691617	-1.03755	7e-06	-0.0907433	0.718859	15.7617	18.494	24.7395	16.9883	15.4172	23.1616	9.08573	10.305	7.88912	21.548	17.0688	14.346	0.155281	0.482784	-1.07931	1.62382e-06	-0.0588548	0.790467	15.0434	19.6603	18.8968	19.2044	21.7121	18.3548	8.11006	10.4489	9.04697	18.2496	18.7969	18.6495	hypothetical protein SUGI_0252980 [Cryptomeria japonica]	Usp domain-containing protein {ECO:0000259|Pfam:PF00582};	-	-	-	-
gene_BSBN01000171.1_000020	-0.326372	0.387291	-1.19521	0.0015732	-0.0231033	0.950868	17.3899	14.7411	7.02703	14.5538	9.89028	6.72592	6.16146	4.99398	2.82674	6.27325	13.9128	11.1345	-1.11788	0.000412296	1.46388	8.17369e-06	0.489594	0.134083	17.8397	27.3504	31.9412	8.7883	12.2987	15.2783	25.444	44.7706	29.9287	12.9126	20.9913	14.0124	hypothetical protein SUGI_0730100 [Cryptomeria japonica]	DUF642 {ECO:0000313|EMBL:RWR77440.1};	-	-	-	-
gene_BSBN01000173.1_000005	0.271458	0.0963211	-1.05762	1.73e-10	-0.305559	0.0769609	21.2882	17.6241	18.4976	23.6611	23.7256	22.1337	10.7412	11.4594	11.6423	17.6347	19.7058	19.8979	0.34693	0.0707232	-1.97636	1.71477e-17	-0.11226	0.557819	15.3676	13.2554	15.6182	19.1144	19.8495	17.1081	4.87782	3.52071	5.67873	16.8944	17.5497	16.2768	hypothetical protein SUGI_0562580 [Cryptomeria japonica]	Putative LOV domain-containing protein {ECO:0000313|EMBL:AML78165.1};	GO:0016567:biological_process-metabolic_process-protein_ubiquitination;GO:0050896:-;GO:0009881:molecular_function-molecular_transducer_activity-photoreceptor_activity;GO:0018298:biological_process-metabolic_process-protein_chromophore_linkage;GO:0048511:-	map04712:Circadian rhythm - plant	K12115(atr:18435565)	ZTL; clock-associated PAS protein ZTL
gene_BSBN01000175.1_000011	0.506288	0.226552	1.15347	0.00102059	1.52583	3.82e-06	0.283072	0.242789	0.137156	0.339283	0.350887	0.256595	0.896743	0.544356	0.711446	0.765685	1.05502	0.965793	0.970211	0.247474	0.420238	0.454269	1.70854	0.000170585	0.028154	0.066532	0.276516	0.310614	0.199288	0.191348	0.477483	0.171803	0.276775	0.835934	0.807224	0.623357	hypothetical protein SUGI_0093100 [Cryptomeria japonica]	MDR-like ABC transporter {ECO:0000313|EMBL:ABG56414.1};	GO:0042626:molecular_function-transporter_activity-ATPase_coupled_transmembrane_transporter_activity;GO:0016021:cellular_component-cellular_anatomical_entity-integral_component_of_membrane;GO:0016020:cellular_component-cellular_anatomical_entity-membrane;GO:0000166:molecular_function-binding-nucleotide_binding;GO:0016887:molecular_function-catalytic_activity-ATPase_activity;GO:0055085:biological_…	map02010:ABC transporters	K05658(rcu:8265880)	ABCB1, CD243; ATP-binding cassette, subfamily B (MDR/TAP), member 1 [EC:7.6.2.2]
gene_BSBN01000175.1_000018	-1.5326	0.0312943	3.5625	1.87e-07	2.13866	0.00580957	0.480992	0.85948	0.313656	0.374624	0.139966	0.040557	1.84508	1.81829	3.15014	0.762049	1.4852	0.470277	-3.39813	0.0703045	2.24503	0.11883	3.04236	0.0202219	0.027075	6.1864	7.72993	1.12352	0.029983	0.121317	0.218252	2.72596	3.02034	3.05597	5.39101	1.94385	hypothetical protein SUGI_0767880 [Cryptomeria japonica]	Uncharacterized protein {ECO:0000313|EMBL:JAG93205.1};	GO:0050832:biological_process-biological_process_involved_in_interspecies_interaction_between_organisms-defense_response_to_fungus;GO:0006468:biological_process-cellular_process-protein_phosphorylation;GO:0016021:cellular_component-cellular_anatomical_entity-integral_component_of_membrane;GO:0016020:cellular_component-cellular_anatomical_entity-membrane;GO:0031640:biological_process-biological_pr…	-	-	-
gene_BSBN01000175.1_000063	0.65399	0.0388235	1.90969	1.1e-05	0.336809	0.303216	4.33475	5.26072	3.19101	5.19539	9.38545	4.71654	13.5947	21.2334	39.1513	6.44895	10.3297	7.48108	-0.68073	0.213894	1.81821	5.25829e-06	0.0428638	0.924549	4.21027	2.22321	9.41779	4.17983	3.34641	1.92232	11.2932	7.60256	17.4482	4.08855	2.03783	3.97038	hypothetical protein SUGI_0767270 [Cryptomeria japonica]	TSA: Wollemia nobilis Ref_Wollemi_Transcript_14868_2813 transcribed RNA sequence {ECO:0000313|EMBL:JAG86592.1};	GO:0005975:biological_process-metabolic_process-carbohydrate_metabolic_process	map00052:Galactose metabolism;map01100:Metabolic pathways	K06617(pop:7486034)	E2.4.1.82; raffinose synthase [EC:2.4.1.82]
gene_BSBN01000175.1_000068	1.28872	3.78e-05	-1.32218	0.0421632	-0.701378	0.164497	1.71281	1.59584	1.2705	3.87606	3.82233	3.56575	1.81545	0.274135	2.4778	1.94656	4.06131	1.00897	-2.92072	0.00281346	-	-	3.08641	0.00419368	0.625671	5.99836	1.39531	0.388465	0.458275	0.18755	0.062515	0.24793	0.31733	1.21878	0.637159	6.71119	-	-	-	-	-	-
gene_BSBN01000178.1_000035	-3.06293	0.00102856	3.09738	1.85e-09	2.1069	0.000784443	6.47094	3.62785	56.3717	2.45655	4.02981	1.43424	38.9639	14.0172	16.3556	22.8379	5.34413	6.5679	-1.08208	0.249523	1.99521	0.0264555	0.567807	0.541199	4.15231	1.64693	0.602211	1.17091	1.70315	0.250198	1.3192	2.8816	8.20917	1.63776	0.385531	2.44798	hypothetical protein SUGI_0238060 [Cryptomeria japonica]	Peroxidase {ECO:0000256|ARBA:ARBA00012313, ECO:0000256|RuleBase:RU362060};	GO:0020037:molecular_function-binding-heme_binding;GO:0006979:biological_process-response_to_stimulus-response_to_oxidative_stress;GO:0098869:biological_process-cellular_process-cellular_oxidant_detoxification;GO:0005576:cellular_component-cellular_anatomical_entity-extracellular_region;GO:0042744:biological_process-metabolic_process-hydrogen_peroxide_catabolic_process;GO:0046872:molecular_functi…	map00940:Phenylpropanoid biosynthesis;map01100:Metabolic pathways;map01110:Biosynthesis of secondary metabolites	K00430(nnu:104605488)	E1.11.1.7; peroxidase [EC:1.11.1.7]
gene_BSBN01000178.1_000052	-1.27395	0.00196267	-0.428461	0.161608	0.796879	0.0169481	6.88356	20.9149	20.3166	7.36658	7.57692	4.88432	5.54552	5.08136	3.91466	14.8819	8.14904	12.123	-2.02929	0.00612481	0.0431426	0.955026	2.07202	0.0422465	7.98649	6.17837	4.57162	2.72939	0.511101	1.17838	1.03356	1.16235	2.54522	13.555	1.65108	3.01897	hypothetical protein SUGI_0237660 [Cryptomeria japonica]	Uncharacterized protein {ECO:0000313|EMBL:KAF8397953.1};	-	-	-	-
gene_BSBN01000183.1_000009	0.561974	0.185899	1.05357	0.0112021	-0.166524	0.717205	1.07751	1.07298	1.95629	1.35661	1.73902	3.00489	3.99346	5.9445	2.86322	2.56095	1.75429	1.1865	-0.807632	0.0620802	1.69037	0.000929622	-	-	0.803062	1.1327	1.01602	0.564389	0.519358	0.585757	2.1751	0.935472	2.25173	0.608045	0.388486	0.237986	hypothetical protein SUGI_0304970 [Cryptomeria japonica]	-	-	-	-	-
gene_BSBN01000185.1_000004	-	-	2.57584	0.000252323	-	-	0.009981	0	0.106339	0.088619	0.029445	0.039737	0.109697	0.299301	0.562293	0.137826	0.111722	0.653878	0.715141	0.636112	1.12795	0.180227	-3.19811	0.011908	0.471833	0	0.267485	0.46695	0.392633	0.368331	0.265999	0.318475	2.11714	0.091167	0.037356	0	hypothetical protein SUGI_0932860 [Cryptomeria japonica]	NBS/LRR {ECO:0000313|EMBL:AAM28909.1};	GO:0043531:molecular_function-binding-ADP_binding	-	-	-
gene_BSBN01000185.1_000017	-0.0305004	0.966058	1.56659	0.0172892	1.33612	0.00377561	0.147997	0.063307	0.249312	0.106245	0.131336	0.199277	0.253328	0.182776	0.915389	0.229838	0.385094	0.524944	0.222749	0.711037	-1.4175	0.00145592	-2.52837	0.0968079	1.3575	0.701732	0.39092	0.61622	1.27563	0.954409	0.25147	0.399789	0.399981	0.256286	0	0.233488	hypothetical protein SUGI_1134660 [Cryptomeria japonica]	Putative TIR-NBS-LRR protein {ECO:0000313|EMBL:ADW94527.1};	GO:0016787:molecular_function-catalytic_activity-hydrolase_activity;GO:0050135:molecular_function-catalytic_activity-NAD(P)+_nucleosidase_activity;GO:0006952:biological_process-response_to_stimulus-defense_response;GO:0007165:biological_process-cellular_process-signal_transduction;GO:0043531:molecular_function-binding-ADP_binding;GO:0003953:molecular_function-catalytic_activity-NAD+_nucleosidase_…	-	-	-
gene_BSBN01000186.1_000022	-0.571611	0.129333	1.65894	2.88e-08	-0.407836	0.249949	10.0504	26.4402	18.5593	12.299	8.20563	16.6864	40.8658	47.0058	30.636	8.11295	13.0843	7.19468	-0.174333	0.755974	3.63141	5.85076e-14	0.293226	0.681359	1.71932	3.50026	1.80317	2.48463	1.21966	2.48529	15.1374	34.7039	26.6335	4.26964	0.893249	2.34178	hypothetical protein SUGI_0357080 [Cryptomeria japonica]	BZIP domain-containing protein {ECO:0000259|PROSITE:PS50217};	GO:0003700:molecular_function-transcription_regulator_activity-DNA_binding_transcription_factor_activity;GO:0006355:biological_process-biological_regulation-regulation_of_transcription,_DNA_templated;GO:0045944:biological_process-biological_regulation-positive_regulation_of_transcription_by_RNA_polymerase_II;GO:0000981:molecular_function-transcription_regulator_activity-DNA_binding_transcription_…	map04712:Circadian rhythm - plant	K16241(bna:106391328)	HY5; transcription factor HY5
gene_BSBN01000186.1_000029	-0.366673	0.183931	-0.615598	0.123807	1.36171	5.15e-05	5.48121	6.3616	4.14075	5.6193	3.57415	3.38052	3.66415	3.12244	1.37764	6.71452	13.9529	12.6576	-1.76713	0.0677941	2.41559	4.57054e-05	1.39904	0.00274867	0.40983	0.776932	5.68776	0.86013	0.505263	0.460817	2.88236	1.62151	5.3627	1.75476	1.63304	1.67647	hypothetical protein SUGI_0356980 [Cryptomeria japonica]	Uncharacterized protein {ECO:0000313|EMBL:ABR16167.1};	GO:0004497:molecular_function-catalytic_activity-monooxygenase_activity;GO:0016705:molecular_function-catalytic_activity-oxidoreductase_activity,_acting_on_paired_donors,_with_incorporation_or_reduction_of_molecular_oxygen;GO:0020037:molecular_function-binding-heme_binding;GO:0016021:cellular_component-cellular_anatomical_entity-integral_component_of_membrane;GO:0016020:cellular_component-cellula…	-	K20660(cam:101514124)	CYP709; cytochrome P450 family 709
gene_BSBN01000190.1_000006	-0.298114	0.301489	1.1684	0.0369773	-0.397332	0.125518	10.7877	23.743	16.3293	12.3085	12.9474	16.1809	42.339	44.2885	7.4279	13.6397	9.85033	8.41473	0.0583098	0.841648	1.70713	7.0653e-11	0.0742045	0.79924	16.7075	27.5147	24.5781	19.0632	22.6451	28.868	91.8116	65.4544	71.013	24.0482	29.2082	19.7175	hypothetical protein SUGI_1164350 [Cryptomeria japonica]	Uncharacterized protein {ECO:0000313|EMBL:CAC83311.1};	-	-	-	-
gene_BSBN01000190.1_000026	-	-	2.28782	1.52e-07	2.70756	1.24e-09	0.39232	0.439173	0.836593	0.298145	0.23754	0.345011	1.06862	1.87508	1.47923	2.66815	1.88356	1.43093	-	-	4.28974	1.20326e-09	4.49329	0.00100528	0.287954	0.267898	2.61146	0.511462	0.174787	0.262894	8.90657	2.58635	7.33442	3.12007	18.0717	0.424006	hypothetical protein KI387_016746 [Taxus chinensis]	Acyl carrier protein {ECO:0000256|RuleBase:RU000722};	GO:0006633:biological_process-cellular_process-fatty_acid_biosynthetic_process;GO:0006631:biological_process-cellular_process-fatty_acid_metabolic_process;GO:0006629:biological_process-metabolic_process-lipid_metabolic_process	-	-	-
gene_BSBN01000192.1_000012	-	-	1.87919	0.000160955	-	-	0.079242	0.069527	0.1711	0.195248	0.103871	0.084023	0.281864	0.518916	0.655564	0.07681	0.1479	0.145081	0.134921	0.71718	1.26865	0.00417101	-0.87012	0.15866	0.996057	2.12851	1.70346	1.92375	1.4637	1.88276	5.20065	5.3598	1.97415	0.504962	0.512241	1.76352	hypothetical protein SUGI_0688500 [Cryptomeria japonica]	Putative TIR-NBS-LRR protein {ECO:0000313|EMBL:ADW94527.1};	GO:0016787:molecular_function-catalytic_activity-hydrolase_activity;GO:0050135:molecular_function-catalytic_activity-NAD(P)+_nucleosidase_activity;GO:0006952:biological_process-response_to_stimulus-defense_response;GO:0007165:biological_process-cellular_process-signal_transduction;GO:0043531:molecular_function-binding-ADP_binding;GO:0003953:molecular_function-catalytic_activity-NAD+_nucleosidase_…	-	-	-
gene_BSBN01000193.1_000058	-0.260509	0.461644	1.27541	0.0146772	-0.544063	0.207971	0.541504	0.404289	0.680526	0.39814	0.523009	0.439519	0.730495	2.05018	0.555048	0.382948	0.1751	0.370719	-2.32666	0.0456842	4.81899	1.77622e-06	3.08277	0.000265218	0.130352	0.305441	3.20167	0.125637	0.300447	0.259735	9.94532	0.710829	8.60043	0.419002	2.92085	2.30326	hypothetical protein SUGI_0464070 [Cryptomeria japonica]	NB-ARC domain-containing protein {ECO:0000259|Pfam:PF00931};	GO:0043531:molecular_function-binding-ADP_binding	-	-	-
gene_BSBN01000194.1_000049	-0.404698	0.138172	1.37702	8.06e-06	0.0875504	0.810444	3.60561	3.28524	2.53871	1.91056	2.46178	2.76146	4.3841	7.85983	6.55007	3.51007	1.6275	2.57339	-0.631624	0.404953	1.00529	0.0944335	-1.43589	0.0359883	0.214607	1.24433	1.2613	0.67051	0.730364	0.30898	0.667515	0.877146	1.88691	0.110571	0.178849	0.314101	hypothetical protein SUGI_0797620 [Cryptomeria japonica]	Patatin {ECO:0000256|RuleBase:RU361262};	GO:0016787:molecular_function-catalytic_activity-hydrolase_activity;GO:0006629:biological_process-metabolic_process-lipid_metabolic_process;GO:0016042:biological_process-metabolic_process-lipid_catabolic_process	-	-	-
gene_BSBN01000197.1_000007	-	-	5.8907	2.21e-13	-	-	0	0	0	0.060186	0	0	0.838733	1.53223	2.00653	0	0	0	-	-	10.0408	0.00114524	-	-	0	0.025497	0	0	0	0	0	1.58245	2.28676	0	0	0	hypothetical protein KI387_009209 [Taxus chinensis]	ENT domain-containing protein {ECO:0000259|PROSITE:PS51138};	GO:0005634:cellular_component-cellular_anatomical_entity-nucleus	-	-	-
gene_BSBN01000197.1_000019	-	-	-	-	2.80168	4.08e-07	0.105843	0.122194	0.141563	0.036938	0.116066	0.05908	0.217081	0.281576	0.088572	0.353332	0.719403	0.593995	-0.051844	0.917361	-2.3086	1.84783e-05	0.204348	0.721261	0.617018	0.913184	1.29127	0.732609	0.714229	1.21539	0.108855	0.235874	0.178995	0.595011	1.59022	0.824761	hypothetical protein SUGI_0952540 [Cryptomeria japonica]	NB-ARC domain-containing protein {ECO:0000259|Pfam:PF00931};	GO:0043531:molecular_function-binding-ADP_binding	-	-	-
gene_BSBN01000197.1_000023	-6.73241	1.66e-20	-	-	5.97621	3.55e-15	0.727543	0.427761	0.576011	0	0.012123	0	0	0.014055	0.018838	0.392024	0.381398	0.262249	-0.81095	0.0329488	-1.29243	0.00563306	1.27677	0.000541815	2.23914	2.33173	1.60256	1.42916	1.03455	1.05982	0.441946	0.29053	0.685709	2.26742	3.5032	2.58273	hypothetical protein SUGI_0952540 [Cryptomeria japonica]	NB-ARC domain-containing protein {ECO:0000259|Pfam:PF00931};	GO:0043531:molecular_function-binding-ADP_binding	-	-	-
gene_BSBN01000204.1_000001	-0.000510173	0.999636	-1.29274	3.19e-07	-0.64721	0.00512441	9.77146	7.57814	6.89883	9.04671	8.22977	7.04958	3.92407	3.65482	2.46878	4.76976	6.34495	4.67056	0.0241952	0.964852	-3.99514	1.14202e-07	-0.951425	0.0163637	0.805014	2.33749	3.04127	1.62386	1.99707	2.50069	0.036248	0.243513	0.092406	1.20179	0.884097	1.0145	hypothetical protein SUGI_0142700 [Cryptomeria japonica]	Protein DETOXIFICATION {ECO:0000256|RuleBase:RU004914};	GO:0015297:molecular_function-transporter_activity-antiporter_activity;GO:0016021:cellular_component-cellular_anatomical_entity-integral_component_of_membrane;GO:0016020:cellular_component-cellular_anatomical_entity-membrane;GO:0055085:biological_process-cellular_process-transmembrane_transport;GO:0042910:molecular_function-transporter_activity-xenobiotic_transmembrane_transporter_activity;GO:004…	-	K03327(jre:118348797)	TC.MATE, SLC47A, norM, mdtK, dinF; multidrug resistance protein, MATE family
gene_BSBN01000206.1_000010	0.486471	0.015715	1.0667	0.0109191	-0.12565	0.622676	3.53061	3.16121	4.59858	5.6981	4.61917	5.5276	6.64552	7.02433	20.1711	4.01863	4.04322	6.77538	1.10337	0.000290347	-0.165376	0.624866	-1.6683	1.9364e-07	10.1693	12.7303	9.01508	17.2329	21.0261	30.2291	22.4108	24.3403	13.5616	8.98419	6.31478	5.93146	hypothetical protein SUGI_1088340 [Cryptomeria japonica]	NB-ARC domain-containing protein {ECO:0000259|Pfam:PF00931};	GO:0043531:molecular_function-binding-ADP_binding	-	-	-
gene_BSBN01000206.1_000021	0.338947	0.330461	-1.37821	0.000924772	0.429623	0.423573	28.9649	26.8173	22.8735	51.9095	30.7948	17.208	16.6275	13.8431	8.41721	17.3597	47.4722	72.3735	0.552703	0.525034	-1.91806	3.53284e-05	-2.30459	0.000332185	3.83265	2.72095	0.279674	3.57176	4.40567	2.34251	0.537601	1.2133	0.928773	0.45202	0.347234	1.20782	hypothetical protein SUGI_1088570 [Cryptomeria japonica]	L-ascorbate oxidase {ECO:0000256|ARBA:ARBA00022095};	GO:0008447:molecular_function-catalytic_activity-L_ascorbate_oxidase_activity;GO:0005507:molecular_function-binding-copper_ion_binding;GO:0005576:cellular_component-cellular_anatomical_entity-extracellular_region;GO:0046872:molecular_function-binding-metal_ion_binding;GO:0055114:-;GO:0016491:molecular_function-catalytic_activity-oxidoreductase_activity	-	-	-
gene_BSBN01000206.1_000035	-1.24446	0.000112102	-0.59579	0.0517996	-0.726952	0.0160377	5.43435	2.46249	3.86374	1.7327	1.64187	1.59899	1.25555	1.24502	0.829708	1.20421	0.990839	0.855175	-2.0959	0.0920016	-1.21988	0.209601	-2.04636	0.00456668	5.72896	5.80928	0.121704	1.7809	0.487057	0.534466	0.082166	0.856231	0.228919	0.284392	0.19476	0.177304	hypothetical protein SUGI_1088640 [Cryptomeria japonica]	L-ascorbate oxidase {ECO:0000256|ARBA:ARBA00022095};	GO:0008447:molecular_function-catalytic_activity-L_ascorbate_oxidase_activity;GO:0005507:molecular_function-binding-copper_ion_binding;GO:0005576:cellular_component-cellular_anatomical_entity-extracellular_region;GO:0046872:molecular_function-binding-metal_ion_binding;GO:0055114:-;GO:0016491:molecular_function-catalytic_activity-oxidoreductase_activity	-	-	-
gene_BSBN01000206.1_000101	0.745369	0.129911	-0.263256	0.692925	-1.11554	0.0177462	1.73172	0.767139	1.18541	1.83391	0.944106	3.45339	0.504124	1.48654	3.23755	0.847479	1.066	0.997003	1.29587	0.0625533	-1.33183	0.0203741	-2.32379	0.117156	4.63804	4.23402	0.833596	4.65195	9.89533	9.68412	3.27968	4.90952	1.25859	0.108221	0.087926	4.40845	hypothetical protein SUGI_1090500 [Cryptomeria japonica]	Receptor-like serine/threonine-protein kinase {ECO:0000256|PIRNR:PIRNR000641};	GO:0006468:biological_process-cellular_process-protein_phosphorylation;GO:0016301:molecular_function-catalytic_activity-kinase_activity;GO:0016310:biological_process-cellular_process-phosphorylation;GO:0016021:cellular_component-cellular_anatomical_entity-integral_component_of_membrane;GO:0016020:cellular_component-cellular_anatomical_entity-membrane;GO:0000166:molecular_function-binding-nucleoti…	-	-	-
gene_BSBN01000207.1_000001	-	-	1.36646	0.0200232	-	-	0.44203	0.102908	0.382735	0.177849	0.177301	0.396255	0.282719	0.758626	0.920578	0.294517	0.586422	0.219247	0.36889	0.494264	0.776031	0.166112	-1.58633	0.00298768	0.268279	0.414984	0.768318	0.667503	0.653127	0.524758	0.673798	1.73284	0.714835	0.148876	0.169837	0.268652	hypothetical protein SUGI_0218880 [Cryptomeria japonica]	TSA: Wollemia nobilis Ref_Wollemi_Transcript_29143_1184 transcribed RNA sequence {ECO:0000313|EMBL:JAG85289.1};	-	-	-	-
gene_BSBN01000207.1_000049	-2.06427	0.0110341	2.9458	4.2e-20	1.68107	0.000382667	0.540904	7.17956	0.908153	0.766972	0.687506	0.425761	6.23789	3.9036	5.3147	3.0531	2.55704	0.884882	-0.694281	0.388091	-	-	1.46554	0.0401761	0.086963	0.619932	0.534977	0.220958	0.330178	0.235986	0.316194	0.135231	0.12159	0.980315	0.198932	0.931383	hypothetical protein SUGI_0218100 [Cryptomeria japonica]	EF-hand domain {ECO:0000313|EMBL:OVA18583.1};	GO:0005509:molecular_function-binding-calcium_ion_binding	-	-	-
gene_BSBN01000207.1_000082	-	-	4.3742	0.00054295	-	-	0.07411	0.504195	0.018754	0.104447	0	0	0.567165	0.544936	1.16348	0.130197	0	0	-1.91307	0.115131	1.81339	0.0268034	0.797205	0.355013	0.235357	0.586586	4.57185	0.099637	0.426189	0.811285	2.33311	0.865762	1.50263	0.412995	1.14376	0.745543	hypothetical protein SUGI_0217600 [Cryptomeria japonica]	Uncharacterized protein {ECO:0000313|EMBL:ACN40168.1};	GO:0006857:biological_process-localization-oligopeptide_transport;GO:0022857:molecular_function-transporter_activity-transmembrane_transporter_activity;GO:0016020:cellular_component-cellular_anatomical_entity-membrane;GO:0016021:cellular_component-cellular_anatomical_entity-integral_component_of_membrane;GO:0055085:biological_process-cellular_process-transmembrane_transport	-	K14638(nnu:104602978)	SLC15A3_4, PHT; solute carrier family 15 (peptide/histidine transporter), member 3/4
gene_BSBN01000207.1_000092	-0.623992	0.33739	1.56869	0.000632469	-0.0283095	0.974795	3.0701	0.392815	1.08617	0.845574	0.994599	1.11651	1.75293	4.94226	2.21758	2.33663	0.343694	0.262896	-4.53876	0.0198996	-	-	-	-	0	2.5046	12.2897	0.100512	0.270422	0.214193	0.792121	0.109615	0.413248	0.412863	0.402915	0	hypothetical protein SUGI_0216680 [Cryptomeria japonica]	-	-	-	-	-
gene_BSBN01000209.1_000012	0.16031	0.742012	1.52393	0.000164504	-0.0606193	0.862726	1.16894	3.1278	1.00237	1.36802	2.7455	1.79915	3.34687	5.86712	8.10678	1.77032	1.99849	2.01491	-0.66517	0.155343	2.26363	1.17056e-05	2.94391	0.0272851	3.1527	1.21563	2.87001	1.59354	1.67494	1.28515	9.38318	2.72647	9.53989	29.1045	0.285136	5.45922	hypothetical protein SUGI_0921120 [Cryptomeria japonica]	Uncharacterized protein {ECO:0000313|EMBL:ADE75704.1};	GO:0016021:cellular_component-cellular_anatomical_entity-integral_component_of_membrane;GO:0016020:cellular_component-cellular_anatomical_entity-membrane;GO:0005506:molecular_function-binding-iron_ion_binding;GO:0016491:molecular_function-catalytic_activity-oxidoreductase_activity;GO:0055114:-;GO:0008610:biological_process-metabolic_process-lipid_biosynthetic_process	-	-	-
gene_BSBN01000210.1_000002	0.235414	0.153673	1.50509	3.95e-12	-0.307913	0.0862305	14.7664	15.9507	13.6613	15.8304	19.8379	16.4217	38.1504	58.4468	53.6867	14.2207	12.6158	14.9441	0.0732549	0.765083	1.78771	2.52199e-09	0.371898	0.111918	11.6587	10.8671	17.6726	15.2581	14.3703	12.7128	69.9927	40.394	35.6431	17.2226	18.4378	15.0235	unknown [Picea sitchensis]	Uncharacterized protein {ECO:0000313|EMBL:JAG95030.1};	GO:0046872:molecular_function-binding-metal_ion_binding;GO:0003677:molecular_function-binding-DNA_binding	-	-	-
gene_BSBN01000213.1_000001	-0.584973	0.0224534	0.281449	0.39583	1.03028	0.000190778	5.16164	5.1867	5.18399	4.53882	2.85526	2.99812	5.28423	4.61777	2.86181	7.93589	6.03737	7.60404	-0.957098	0.210133	1.20183	0.193206	2.28786	0.0118728	1.9901	0.807408	0.328301	0.437715	0.587287	0.618252	0.276523	0.500326	3.03529	5.69289	0.486865	1.79756	hypothetical protein SUGI_0807650 [Cryptomeria japonica]	Fe2OG dioxygenase domain-containing protein {ECO:0000259|PROSITE:PS51471};	GO:0031418:molecular_function-binding-L_ascorbic_acid_binding;GO:0046872:molecular_function-binding-metal_ion_binding;GO:0055114:-;GO:0016491:molecular_function-catalytic_activity-oxidoreductase_activity	-	-	-
gene_BSBN01000213.1_000042	1.33626	0.000418976	-1.58067	0.00012201	-1.58625	0.0720068	0.864107	0.751477	1.26984	2.36538	3.37993	1.5838	0.679558	1.14387	0.648797	1.29014	1.12172	0.051065	-0.0125753	1	0.354349	0.493412	1.96406	0.00193929	0.222059	0.848249	0.136775	0.504235	0.328704	0.373106	0.513603	0.682335	0.311133	1.71416	0.633846	2.24302	hypothetical protein SUGI_0808680 [Cryptomeria japonica]	Cytochrome P450 CYP707A120 {ECO:0000313|EMBL:JAI17747.1};	GO:0004497:molecular_function-catalytic_activity-monooxygenase_activity;GO:0020037:molecular_function-binding-heme_binding;GO:0016705:molecular_function-catalytic_activity-oxidoreductase_activity,_acting_on_paired_donors,_with_incorporation_or_reduction_of_molecular_oxygen;GO:0005506:molecular_function-binding-iron_ion_binding;GO:0046872:molecular_function-binding-metal_ion_binding;GO:0055114:-;G…	map00906:Carotenoid biosynthesis	K09843(mesc:110619719)	CYP707A; (+)-abscisic acid 8'-hydroxylase [EC:1.14.14.137]
gene_BSBN01000213.1_000069	0.0764442	0.754235	-1.98512	1.22e-12	-0.15025	0.565314	3.01617	4.05312	3.63846	4.17872	3.28829	3.87741	0.948745	1.02617	0.903076	4.05752	3.02001	3.30318	0.0877013	0.852435	-2.99263	3.98693e-09	0.302611	0.536704	1.46834	0.79703	1.31812	1.43522	1.03926	1.32064	0.099724	0.203478	0.154755	1.02152	2.24303	1.31684	hypothetical protein SUGI_0809340 [Cryptomeria japonica]	Uncharacterized protein {ECO:0000313|EMBL:ABR16562.1};	-	-	-	-
gene_BSBN01000213.1_000073	0.305909	0.66539	2.7563	1.21e-09	-0.308713	0.587042	0.203424	0.46537	0.062326	0.208901	0.442798	0.254922	1.53121	2.98322	1.75056	0.407853	0.172908	0.156213	-0.0740219	0.907751	1.19752	0.0146983	-1.01182	0.0436359	1.47048	0.738605	0.396638	1.09464	0.792828	0.645523	2.23625	0.978515	2.52692	0.435819	0.278018	0.507458	hypothetical protein SUGI_0809440 [Cryptomeria japonica]	Uncharacterized protein {ECO:0000313|EMBL:JAG97063.1};	GO:0000160:biological_process-cellular_process-phosphorelay_signal_transduction_system;GO:0005634:cellular_component-cellular_anatomical_entity-nucleus;GO:0003677:molecular_function-binding-DNA_binding	-	-	-
gene_BSBN01000213.1_000079	0.0630762	0.874773	1.83523	2.41e-06	-0.120331	0.782409	0.969191	0.831724	0.763391	0.7784	0.988617	0.917915	2.01236	4.50424	3.33626	1.24848	0.722881	0.547467	-0.63917	0.315009	1.98546	9.11164e-05	-	-	0.213761	0.980082	0.828576	0.383107	0.410982	0.408098	2.0099	0.929877	1.8312	0.256151	0.275695	0.396679	hypothetical protein SUGI_0809710 [Cryptomeria japonica]	Hexosyltransferase {ECO:0000256|RuleBase:RU362027};	GO:0005737:cellular_component-cellular_anatomical_entity-cytoplasm;GO:0005975:biological_process-metabolic_process-carbohydrate_metabolic_process;GO:0006012:biological_process-metabolic_process-galactose_metabolic_process;GO:0016740:molecular_function-catalytic_activity-transferase_activity;GO:0016757:molecular_function-catalytic_activity-transferase_activity,_transferring_glycosyl_groups;GO:0047…	map00052:Galactose metabolism;map01100:Metabolic pathways	K18819(vvi:100260266)	GOLS; inositol 3-alpha-galactosyltransferase [EC:2.4.1.123]
gene_BSBN01000213.1_000080	0.542026	0.0674844	2.27976	1.99e-12	-0.779104	0.0350024	2.38951	2.51942	2.37254	2.43564	3.6423	4.57521	11.8691	19.3324	21.2367	2.88962	1.59577	1.80874	0.368746	0.345122	3.34621	1.99872e-18	0.78419	0.0883096	1.37046	1.61032	2.51536	2.37238	2.63837	1.98482	27.6092	28.4293	13.7768	6.122	2.35161	3.36111	hypothetical protein SUGI_0809720 [Cryptomeria japonica]	Uncharacterized protein {ECO:0000313|EMBL:KAF8399689.1};	-	map00052:Galactose metabolism;map01100:Metabolic pathways	K18819(nnu:104593178)	GOLS; inositol 3-alpha-galactosyltransferase [EC:2.4.1.123]
gene_BSBN01000213.1_000115	0.139963	0.628257	0.325228	0.338945	1.18146	0.000134138	3.88772	2.6117	4.02284	3.37298	4.30154	3.93119	6.98873	3.15511	4.66702	12.1754	6.32761	8.34971	-0.702503	0.212036	-2.11741	0.00354542	0.295031	0.738367	2.07109	1.23368	0.873075	0.868221	1.1244	0.597203	0.095934	0.094273	0.38489	1.57409	0.158949	1.37248	hypothetical protein SUGI_0810640 [Cryptomeria japonica]	TSA: Wollemia nobilis Ref_Wollemi_Transcript_28310_1253 transcribed RNA sequence {ECO:0000313|EMBL:JAG85451.1};	GO:0055114:-	map00902:Monoterpenoid biosynthesis;map01110:Biosynthesis of secondary metabolites	K15095(rcn:112177151)	E1.1.1.208; (+)-neomenthol dehydrogenase [EC:1.1.1.208]
gene_BSBN01000214.1_000007	0.0400109	0.87136	-1.22164	1.13e-07	-0.041174	0.929901	52.028	69.0268	42.0589	44.4248	69.795	53.6641	21.912	23.5136	27.7173	64.3398	81.3787	19.871	-0.578706	0.0656069	1.05984	1.58107e-09	0.61696	0.167197	56.7824	109.285	58.0038	52.841	49.3557	47.3718	102.759	90.0235	115.159	126.584	63.551	36.5907	hypothetical protein SUGI_0780660 [Cryptomeria japonica]	Expansin {ECO:0000256|RuleBase:RU365023};	GO:0005618:cellular_component-cellular_anatomical_entity-cell_wall;GO:0071555:biological_process-cellular_process-cell_wall_organization;GO:0016020:cellular_component-cellular_anatomical_entity-membrane;GO:0005576:cellular_component-cellular_anatomical_entity-extracellular_region;GO:0009664:biological_process-cellular_process-plant_type_cell_wall_organization	-	-	-
gene_BSBN01000215.1_000005	0.846273	0.0633199	-1.12857	0.000107835	-0.45248	0.113163	3.91217	12.9797	3.97402	12.3736	15.0489	10.1425	5.41743	7.67224	4.29697	11.0864	6.32858	10.5574	1.60615	0.0980175	-8.46578	1.9758e-05	-2.13092	0.0418118	1.52792	2.36562	2.90568	15.8376	4.05683	0.741511	0	0	0.052468	2.36374	1.32249	0.88945	hypothetical protein SUGI_0339240 [Cryptomeria japonica]	Uncharacterized protein {ECO:0000313|EMBL:KNA13503.1};	GO:0009631:biological_process-response_to_stimulus-cold_acclimation;GO:0009737:biological_process-response_to_stimulus-response_to_abscisic_acid;GO:0005829:cellular_component-cellular_anatomical_entity-cytosol;GO:0016020:cellular_component-cellular_anatomical_entity-membrane;GO:0009414:biological_process-response_to_stimulus-response_to_water_deprivation;GO:0009415:biological_process-response_to_…	-	-	-
gene_BSBN01000215.1_000009	-1.29168	0.103268	1.58431	8.32e-06	0.378651	0.412824	6.37756	59.2468	5.47492	12.385	8.79173	7.88099	37.6411	15.3024	35.6701	20.6547	12.4476	5.18626	0.565496	0.350677	-1.93372	0.0104075	-0.427795	0.527999	0.971571	1.33903	1.3881	3.35004	1.09196	1.02051	0.49144	0.69609	0.194938	1.34083	0.800846	1.78139	hypothetical protein SUGI_0339300 [Cryptomeria japonica]	Putative dehydrin {ECO:0000313|EMBL:ACI87770.1};	GO:0009415:biological_process-response_to_stimulus-response_to_water	-	-	-
gene_BSBN01000215.1_000034	-0.0716004	0.854341	0.734394	0.341265	2.04621	5.7e-13	5.40987	1.95938	3.5293	4.50306	2.58408	3.35933	5.54591	0.63779	11.494	17.6989	14.3691	11.7056	-2.21392	0.000906439	-2.79765	3.22621e-06	0.122338	0.919993	6.80699	2.64099	1.60551	0.632725	0.798023	0.985787	0.158942	0.120689	0.055285	1.84552	0.027969	0.733531	hypothetical protein KI387_022019, partial [Taxus chinensis]	CYP750C3 {ECO:0000313|EMBL:ATG29906.1};	GO:0004497:molecular_function-catalytic_activity-monooxygenase_activity;GO:0016705:molecular_function-catalytic_activity-oxidoreductase_activity,_acting_on_paired_donors,_with_incorporation_or_reduction_of_molecular_oxygen;GO:0020037:molecular_function-binding-heme_binding;GO:0042617:biological_process-metabolic_process-paclitaxel_biosynthetic_process;GO:0016021:cellular_component-cellular_anatom…	-	K20562(pop:7456948)	CYP736A; biphenyl-4-hydroxylase
gene_BSBN01000215.1_000053	-0.233893	0.485671	2.14089	5.35e-11	1.74149	1.45e-06	1.70791	2.69039	2.29962	2.5091	1.62058	1.57553	8.02248	6.74098	11.6651	4.36493	6.21868	9.14748	-1.33747	0.0109741	1.84217	0.00319931	1.06764	0.041168	5.57335	5.00259	10.9305	2.32009	1.67245	4.57498	9.02218	17.663	4.44756	6.51271	3.78658	7.22341	hypothetical protein SUGI_0341040 [Cryptomeria japonica]	TSA: Wollemia nobilis Ref_Wollemi_Transcript_14694_1537 transcribed RNA sequence {ECO:0000313|EMBL:JAG86646.1};	GO:0009415:biological_process-response_to_stimulus-response_to_water	-	-	-
gene_BSBN01000215.1_000054	-0.674676	0.0840047	3.44323	5.08e-18	2.27206	4.74e-07	0.730829	1.08956	1.00526	0.784616	0.486374	0.507029	6.12645	4.32719	9.27763	1.68955	2.81063	4.28507	-1.42271	0.00425804	1.89374	0.0203241	0.242741	0.644669	3.78116	6.38743	12.7431	2.53004	2.20196	3.55421	4.86773	22.6989	2.67137	3.26102	1.61358	4.69677	hypothetical protein SUGI_0341040 [Cryptomeria japonica]	TSA: Wollemia nobilis Ref_Wollemi_Transcript_14694_1537 transcribed RNA sequence {ECO:0000313|EMBL:JAG86646.1};	GO:0009415:biological_process-response_to_stimulus-response_to_water	-	-	-
gene_BSBN01000215.1_000055	-1.29704	0.00396838	2.90148	7.88e-10	2.22871	3.06e-05	1.04891	1.54664	1.87957	0.402314	0.676596	0.718966	2.74193	4.8963	6.30919	1.87436	2.0575	4.87424	-2.13474	0.00237689	2.52368	0.000501103	0.326767	0.690018	3.09225	8.19927	14.5264	1.3482	1.20431	3.09434	7.9113	19.6493	4.60834	3.73198	0.619849	2.65058	hypothetical protein SUGI_0341040 [Cryptomeria japonica]	-	-	-	-	-
gene_BSBN01000217.1_000004	0.606679	0.406738	1.02964	0.00142241	0.132846	0.88249	2.72318	44.5346	44.4804	71.5101	58.4814	66.1294	65.077	73.0257	151.364	68.3134	2.27942	85.9159	2.25615	0.0868535	0.0968926	0.93349	-2.77934	0.000849137	1.10711	0.745106	29.4372	78.0965	61.1893	25.1192	77.4692	68.1875	1.07858	2.6533	14.9144	2.57483	unnamed protein product [Cuscuta campestris]	Uncharacterized protein {ECO:0000313|EMBL:VFQ96003.1};	GO:0005737:cellular_component-cellular_anatomical_entity-cytoplasm;GO:0005634:cellular_component-cellular_anatomical_entity-nucleus	-	-	-
gene_BSBN01000220.1_000030	-	-	-	-	6.12299	0.000489439	0	0	0	0	0.291527	0	0	0.41064	0	7.4271	6.811	7.24043	-	-	-	-	12.1884	0.00465027	0	0	0	0	0	0	0	0	0	0	0.559161	8.55188	hypothetical protein SUGI_0988190 [Cryptomeria japonica]	heat shock cognate 70 kDa protein 2-like {ECO:0000313|RefSeq:XP_022732366.1};	GO:0005524:molecular_function-binding-ATP_binding;GO:0016887:molecular_function-catalytic_activity-ATPase_activity;GO:0000166:molecular_function-binding-nucleotide_binding	map03040:Spliceosome;map04141:Protein processing in endoplasmic reticulum;map04144:Endocytosis	K03283(dzi:111286593)	HSPA1s; heat shock 70kDa protein 1/2/6/8
gene_BSBN01000220.1_000041	-0.0188724	0.935015	1.38143	2.02e-09	-0.470216	0.0702542	10.5924	13.4435	10.5478	9.06102	10.2965	17.5738	30.3722	31.9273	34.9168	9.13929	8.06022	7.51509	-0.175211	0.609023	1.44007	3.56857e-05	0.254246	0.543292	3.73393	7.43776	5.65418	5.21193	4.70296	4.1624	17.2889	14.4411	7.88812	5.91665	7.89218	2.85452	hypothetical protein SUGI_0990850 [Cryptomeria japonica]	Protein kinase domain-containing protein {ECO:0000259|PROSITE:PS50011};	GO:0006468:biological_process-cellular_process-protein_phosphorylation;GO:0016310:biological_process-cellular_process-phosphorylation;GO:0016301:molecular_function-catalytic_activity-kinase_activity;GO:0000166:molecular_function-binding-nucleotide_binding;GO:0004674:molecular_function-catalytic_activity-protein_serine/threonine_kinase_activity;GO:0016740:molecular_function-catalytic_activity-tran…	map04016:MAPK signaling pathway - plant;map04075:Plant hormone signal transduction	K14498(ppp:112284037)	SNRK2; serine/threonine-protein kinase SRK2 [EC:2.7.11.1]
gene_BSBN01000222.1_000033	-0.388772	0.271455	-1.95591	0.00111534	-0.0577233	0.915478	1.15303	1.35502	1.28453	0.709554	1.35353	0.833582	0.37905	0.066043	0.281434	0.781191	0.541918	1.56234	-	-	-	-	1.39192	0.0306245	0.346311	0.35027	0.800774	0.133524	0.140867	0.286085	0	0.031794	0.214261	0.286597	0.709081	0.522101	hypothetical protein SUGI_0331510 [Cryptomeria japonica]	WAT1-related protein {ECO:0000256|RuleBase:RU363077};	GO:0022857:molecular_function-transporter_activity-transmembrane_transporter_activity;GO:0016020:cellular_component-cellular_anatomical_entity-membrane;GO:0016021:cellular_component-cellular_anatomical_entity-integral_component_of_membrane;GO:0055085:biological_process-cellular_process-transmembrane_transport	-	-	-
gene_BSBN01000226.1_000016	0.0453465	0.81949	-1.15709	7.13e-08	-0.239461	0.1829	144.508	102.761	152.421	127.156	151.501	134.879	78.405	58.8698	50.9193	123.874	112.052	120.678	0.479781	0.0733352	-1.45269	0.0286994	0.228045	0.658557	23.9541	18.7513	15.5764	27.5582	26.1971	27.8393	3.84938	4.64092	21.3864	34.08	11.4845	47.4088	hypothetical protein SUGI_0319880 [Cryptomeria japonica]	Uncharacterized protein {ECO:0000313|EMBL:JAG95459.1};	GO:0055114:-	map00061:Fatty acid biosynthesis;map00780:Biotin metabolism;map01100:Metabolic pathways;map01110:Biosynthesis of secondary metabolites;map01212:Fatty acid metabolism;map01240:Biosynthesis of cofactors	K00059(lang:109339670)	fabG, OAR1; 3-oxoacyl-[acyl-carrier protein] reductase [EC:1.1.1.100]
gene_BSBN01000230.1_000026	-0.156695	0.68322	1.86129	4.14e-07	-0.769485	0.17182	1.18559	0.88392	1.03875	0.672192	0.847376	1.26856	2.65429	4.39795	3.26027	0.956713	0.459609	0.239556	-0.184018	0.545977	1.84444	1.16103e-14	0.734485	0.0324648	4.35941	5.42466	3.89744	4.07806	3.71506	4.22528	12.9658	12.7032	17.0989	5.68007	8.93948	5.00571	hypothetical protein SUGI_0601090 [Cryptomeria japonica]	Uncharacterized protein {ECO:0000313|EMBL:ABK23317.1};	GO:0016021:cellular_component-cellular_anatomical_entity-integral_component_of_membrane;GO:0016020:cellular_component-cellular_anatomical_entity-membrane	-	-	-
gene_BSBN01000232.1_000006	-1.09838	0.0042873	1.04004	0.0264764	1.98775	0.00522234	4.49586	3.45305	9.41305	2.93406	2.01737	3.39906	8.47389	2.18567	6.89167	24.0379	6.54558	2.63718	-1.12588	0.0149635	-0.463923	0.510743	0.562178	0.503155	2.20187	1.18449	1.87939	0.903695	0.592863	0.904188	0.153542	1.1087	0.408931	2.3525	0.218416	0.730229	hypothetical protein SUGI_0179040 [Cryptomeria japonica]	Putative hydroxylase {ECO:0000313|EMBL:AKH04261.1};	GO:0004497:molecular_function-catalytic_activity-monooxygenase_activity;GO:0016705:molecular_function-catalytic_activity-oxidoreductase_activity,_acting_on_paired_donors,_with_incorporation_or_reduction_of_molecular_oxygen;GO:0020037:molecular_function-binding-heme_binding;GO:0042617:biological_process-metabolic_process-paclitaxel_biosynthetic_process;GO:0016021:cellular_component-cellular_anatom…	-	-	-
gene_BSBN01000232.1_000028	0.00384952	0.995438	2.04749	3.05e-11	0.335523	0.405776	2.8893	2.50039	1.25298	1.76174	2.69118	2.23153	6.60132	11.6815	9.76168	4.06084	2.96553	1.54564	0.627884	0.0787341	1.34549	0.000584607	0.352403	0.449256	3.64572	4.39228	5.411	5.595	9.89543	5.11528	18.2857	21.752	11.2678	8.28562	12.7526	4.77082	hypothetical protein SUGI_0178460 [Cryptomeria japonica]	Glycosyltransferase {ECO:0000256|RuleBase:RU362057};	GO:0016740:molecular_function-catalytic_activity-transferase_activity;GO:0008194:molecular_function-catalytic_activity-UDP_glycosyltransferase_activity;GO:0016757:molecular_function-catalytic_activity-transferase_activity,_transferring_glycosyl_groups	-	K08237(cmos:111462774)	E2.4.1.218; hydroquinone glucosyltransferase [EC:2.4.1.218]
gene_BSBN01000236.1_000008	0.326266	0.363917	1.61762	0.0108473	0.000975384	1	0.7267	0.400764	0.652079	0.6827	0.668706	0.890183	0.616971	1.72013	4.65609	0.580036	0.778306	0.92414	0.0833734	0.889433	0.0744453	0.896242	-2.34134	0.0268775	5.13679	4.09445	1.40002	2.43506	5.80256	3.22503	6.72576	1.82191	3.30434	0.147484	0.210153	1.79782	hypothetical protein SUGI_0467660 [Cryptomeria japonica]	LRRNT_2 domain-containing protein {ECO:0000259|Pfam:PF08263};	GO:0016021:cellular_component-cellular_anatomical_entity-integral_component_of_membrane;GO:0016020:cellular_component-cellular_anatomical_entity-membrane	-	-	-
gene_BSBN01000236.1_000037	-0.249389	0.617891	1.31838	0.000374962	0.223137	0.613096	3.68519	1.04052	1.89447	1.41708	2.10854	2.04593	5.11705	3.12459	5.95997	1.71377	1.60674	3.32652	-1.17817	0.0402075	-	-	-	-	0.84404	1.36108	1.70241	0.46977	0.858481	0.362004	1.06777	0.430714	1.08112	1.03154	0.069177	0.99806	hypothetical protein SUGI_0308370 [Cryptomeria japonica]	TSA: Wollemia nobilis Ref_Wollemi_Transcript_9656_2286 transcribed RNA sequence {ECO:0000313|EMBL:JAG88178.1};	GO:0006468:biological_process-cellular_process-protein_phosphorylation;GO:0016301:molecular_function-catalytic_activity-kinase_activity;GO:0016310:biological_process-cellular_process-phosphorylation;GO:0016021:cellular_component-cellular_anatomical_entity-integral_component_of_membrane;GO:0016020:cellular_component-cellular_anatomical_entity-membrane;GO:0030247:molecular_function-binding-polysacc…	-	-	-
gene_BSBN01000237.1_000018	0.861131	0.152746	-1.52107	1.71e-12	-0.363675	0.0833808	4.89881	4.06914	2.19478	4.79458	5.647	7.06081	1.84298	1.95716	2.22049	4.44334	5.06971	4.48388	1.12003	0.228728	-3.09122	0.000194921	0.220993	0.338303	3.38978	19.1286	22.392	25.7973	36.7712	28.0609	1.73092	4.32814	5.59845	31.1429	36.6203	35.2706	hypothetical protein SUGI_0996340 [Cryptomeria japonica]	Uncharacterized protein {ECO:0000313|EMBL:KAF8402402.1};	-	-	-	-
gene_BSBN01000237.1_000021	-0.0554119	0.896542	0.368418	0.151205	1.06244	0.00600906	15.0474	69.1811	38.004	35.2314	33.8424	43.5018	40.9363	65.2534	54.0908	135.505	72.212	48.6284	-0.476017	0.0762535	-1.06443	0.00228801	0.389928	0.211941	172.959	240.08	184.039	158.687	105.327	164.133	72.8361	40.5201	90.767	228.427	132.257	175.776	hydrophobic protein RCI2B-like [Pyrus x bretschneideri]	hydrophobic protein RCI2A-like {ECO:0000313|RefSeq:XP_021830410.1, ECO:0000313|RefSeq:XP_021830411.1};	GO:0016021:cellular_component-cellular_anatomical_entity-integral_component_of_membrane;GO:0016020:cellular_component-cellular_anatomical_entity-membrane	-	-	-
gene_BSBN01000237.1_000054	0.133398	0.696952	1.24525	1e-05	0.320954	0.332581	2.2243	1.23815	1.83174	2.02395	2.14094	1.63591	3.7844	5.28818	4.75765	3.23449	2.02144	2.09441	-0.0309992	0.916554	1.15629	0.000343421	0.278582	0.498574	8.58103	10.8164	7.35395	9.60712	7.71438	9.05322	21.477	23.641	12.4824	10.7268	15.2514	5.5186	hypothetical protein KI387_030993 [Taxus chinensis]	Epimerase domain-containing protein {ECO:0000259|Pfam:PF01370};	GO:0003824:-	-	-	-
gene_BSBN01000239.1_000087	0.181658	0.358112	-3.62061	7.15e-31	-0.143118	0.599982	9.83219	8.76121	10.6344	9.45912	10.6603	13.1525	1.05854	0.57899	1.10223	13.5327	9.45863	7.61043	0.263723	0.281041	-4.73519	3.24873e-40	-0.264595	0.30017	11.777	13.0729	12.5473	18.3986	14.7471	11.6443	0.449331	0.447859	0.74432	13.0984	11.5927	11.7137	hypothetical protein SUGI_1200080 [Cryptomeria japonica]	Uncharacterized protein {ECO:0000313|EMBL:ABR16562.1};	-	-	-	-
gene_BSBN01000242.1_000005	-2.28887	0.00272965	3.33253	1.38e-05	2.68677	0.000852251	5.91772	8.46957	3.89442	2.88896	0.43411	0.321942	9.94646	16.4514	11.87	4.98539	11.4978	8.16223	-4.9924	1.93312e-09	5.52597	6.59663e-12	4.22798	0.0732327	7.95985	7.49074	7.74482	0	0.234199	0.399379	12.4428	10.5968	9.96379	0	5.62769	7.65392	hypothetical protein SUGI_0294450 [Cryptomeria japonica]	-	-	-	-	-
gene_BSBN01000244.1_000017	0.0087991	0.986838	1.08216	0.00966364	-0.484102	0.324109	4.76307	5.3497	4.64086	3.65074	3.41888	7.85286	6.68611	11.3812	13.858	5.52325	3.28007	1.99053	1.11079	0.0128281	1.16605	0.00566513	-2.12048	2.53481e-10	7.92106	10.6179	4.11468	12.655	17.5858	18.9412	44.6916	45.328	18.3832	4.29774	3.26979	3.50553	hypothetical protein EJD97_018929 [Solanum chilense]	Uncharacterized protein {ECO:0000313|EMBL:TMW88191.1};	-	-	-	-
gene_BSBN01000244.1_000032	0.352441	0.281555	0.255726	0.345499	1.23682	4.03e-06	1.95315	1.79132	3.19417	3.10798	2.45956	3.30089	3.82104	3.83797	3.26898	8.59985	7.11376	6.12663	-0.284314	0.457949	0.123984	0.739624	1.21842	0.00846727	2.02683	1.75896	1.78596	1.50575	1.40455	1.58573	1.37724	1.55155	1.90113	3.48807	2.09619	4.67847	hypothetical protein SUGI_0125450 [Cryptomeria japonica]	Uncharacterized protein {ECO:0000313|EMBL:OAP05692.1};	GO:0003735:molecular_function-structural_molecule_activity-structural_constituent_of_ribosome;GO:0005840:cellular_component-cellular_anatomical_entity-ribosome;GO:0006412:biological_process-metabolic_process-translation	map03010:Ribosome	K02918(thj:104827004)	RP-L35e, RPL35; large subunit ribosomal protein L35e
gene_BSBN01000244.1_000035	0.297192	0.4704	1.04492	0.0456134	-0.385776	0.592097	0.752378	1.07749	1.17514	0.814973	1.62359	1.27617	1.63088	1.65881	4.55486	1.84564	0.808728	0.220986	0.490616	0.283824	-1.07546	0.0334511	-0.239779	0.789469	1.17292	1.93786	1.34383	2.01233	1.60831	2.61109	0.580674	1.33591	1.0049	1.0661	0.358062	3.66114	hypothetical protein SUGI_0531750 [Cryptomeria japonica]	TSA: Wollemia nobilis Ref_Wollemi_Transcript_13644_872 transcribed RNA sequence {ECO:0000313|EMBL:JAG87066.1};	-	-	-	-
gene_BSBN01000245.1_000006	-	-	1.98942	0.0150589	-	-	0.113135	0.100029	0.123438	0.069513	0.132113	0.028152	0.074077	0.288703	0.614107	0.013744	0.077337	0.180338	1.30908	0.0021177	-0.369857	0.686273	-5.2303	1.01621e-13	0.348826	0.234158	0.26338	0.637665	0.777749	0.693656	0.961634	0.574327	0.051925	0.031721	0.010502	0.004903	hypothetical protein KI387_044157 [Taxus chinensis]	Uncharacterized protein {ECO:0000313|EnsemblPlants:QL03p042293:mrna:CDS:1};	-	-	-	-
gene_BSBN01000246.1_000006	-0.554888	0.131779	-1.19417	0.0377285	0.352363	0.395271	15.3735	20.8982	16.1748	15.9786	14.2639	5.50239	9.61214	3.94386	2.31522	14.4794	20.2611	11.6483	-3.09604	0.00126916	-	-	-	-	2.63703	0.953185	11.5906	0.791765	0.375562	0.527819	0.433725	0.563214	0.80682	0.657468	0.409924	0.750444	hypothetical protein SUGI_1192410 [Cryptomeria japonica]	Uncharacterized protein {ECO:0000313|EMBL:OMO79819.1};	-	-	-	-
gene_BSBN01000250.1_000005	0.167627	0.302012	2.01371	8.48e-22	-0.0681466	0.697452	34.3414	29.4386	31.4748	35.301	38.1833	33.8024	114.632	164.534	159.813	35.1497	32.3357	36.7017	0.181159	0.51576	1.90665	8.10916e-09	0.725791	0.000835981	28.5533	40.827	58.3518	42.4401	46.3759	53.2452	200.098	217.062	106.421	88.9846	71.8146	69.9286	hypothetical protein SUGI_0802360 [Cryptomeria japonica]	Heat shock cognate protein 2-like protein {ECO:0000313|EMBL:RWR81629.1};	GO:0005524:molecular_function-binding-ATP_binding;GO:0016887:molecular_function-catalytic_activity-ATPase_activity;GO:0000166:molecular_function-binding-nucleotide_binding	map03040:Spliceosome;map04141:Protein processing in endoplasmic reticulum;map04144:Endocytosis	K03283(vvi:100253562)	HSPA1s; heat shock 70kDa protein 1/2/6/8
gene_BSBN01000252.1_000077	0.728088	0.270646	-1.64775	0.00442929	-0.41727	0.497506	1.62319	1.36045	0.32693	3.24337	1.5824	0.706947	0.498458	0.842739	0.432451	0.651245	2.09495	1.4558	2.15117	0.000809606	-1.81037	0.0391902	-1.79899	0.011544	0.104331	0.420196	0.335592	1.25338	0.858069	1.70377	0.753309	0.227003	0.075625	0.178149	0.668428	0.224533	hypothetical protein SUGI_0144330 [Cryptomeria japonica]	Leucine-rich repeat extensin-like protein 4 {ECO:0000313|EMBL:TYK10709.1};	-	-	-	-
gene_BSBN01000254.1_000121	-1.96143	0.0345079	2.27497	0.000296322	0.406829	0.600618	0.14799	0.766977	2.55648	0.098912	0.505398	0.274782	1.68011	0.777556	1.93574	0.737671	0.295384	0.147653	-0.733739	0.165278	1.26272	0.0244663	0.92881	0.116564	0.501404	0.518816	0.646855	0.290703	0.500726	0.204743	0.48966	0.872861	1.01041	0.571108	0.856161	0.43474	unknown [Picea sitchensis]	Beta_elim_lyase domain-containing protein {ECO:0000259|Pfam:PF01212};	GO:0003824:-;GO:0016829:molecular_function-catalytic_activity-lyase_activity;GO:0006520:biological_process-metabolic_process-cellular_amino_acid_metabolic_process	map00260:Glycine, serine and threonine metabolism;map01100:Metabolic pathways;map01110:Biosynthesis of secondary metabolites;map01230:Biosynthesis of amino acids	K01620(pda:103716066)	ltaE; threonine aldolase [EC:4.1.2.48]
gene_BSBN01000254.1_000153	0.321522	0.387032	1.3223	0.00028699	0.00850067	1	0.476501	0.529526	0.625013	0.68009	0.597044	0.740039	1.20848	1.97262	2.00271	0.296694	0.558941	1.22565	0.45432	0.601208	-0.509759	0.187587	-2.15064	3.52573e-07	10.3553	0.592705	6.96162	7.75343	8.95761	8.08167	3.64375	4.28807	9.17685	2.66695	1.07726	1.68619	hypothetical protein SUGI_0688500 [Cryptomeria japonica]	Putative truncated TIR-NBS-LRR protein {ECO:0000313|EMBL:ADW94528.1};	GO:0016787:molecular_function-catalytic_activity-hydrolase_activity;GO:0050135:molecular_function-catalytic_activity-NAD(P)+_nucleosidase_activity;GO:0007165:biological_process-cellular_process-signal_transduction;GO:0043531:molecular_function-binding-ADP_binding;GO:0003953:molecular_function-catalytic_activity-NAD+_nucleosidase_activity;GO:0061809:molecular_function-catalytic_activity-NAD+_nucle…	-	-	-
gene_BSBN01000254.1_000154	1.01144	0.0161974	0.406221	0.322261	-1.20224	0.0185862	1.42878	0.879492	1.49735	2.07279	2.49347	3.26238	2.95624	2.65796	4.93233	0.48773	1.47792	1.45383	0.00162946	0.99661	0.302993	0.390294	-1.35859	0.020463	19.616	43.0768	34.2553	25.6452	37.2418	32.9743	48.4318	43.5905	24.1594	4.89648	10.5207	20.7054	-	-	-	-	-	-
gene_BSBN01000254.1_000158	0.421792	0.201562	1.96995	2.45e-12	-0.055571	0.873548	0.579626	0.431383	0.518415	0.839234	0.478311	0.744651	2.51519	2.67415	3.00275	0.607905	0.57495	0.834593	0.307155	0.234892	1.88783	1.21183e-12	-1.27124	0.0559294	4.20829	3.4263	3.59268	3.93902	5.44987	4.49469	20.7092	16.8141	13.0058	0.656657	1.24198	3.63609	hypothetical protein SUGI_0630600 [Cryptomeria japonica]	Uncharacterized protein {ECO:0000313|EMBL:ABR17027.1};	-	-	-	-
gene_BSBN01000254.1_000159	0.960752	0.00839415	1.04129	0.00310705	-0.395167	0.41101	0.341222	0.291666	0.332175	0.615348	0.70421	0.558554	1.19823	1.03272	1.72551	0.264394	0.391661	0.798602	0.0522708	0.943329	1.99605	1.13775e-07	-1.12362	0.229271	0.728864	7.33109	4.59897	3.68155	5.05814	4.12207	22.2962	18.2152	9.83442	0.189482	1.81208	3.66652	hypothetical protein SUGI_0630600 [Cryptomeria japonica]	TIR domain-containing protein {ECO:0000259|PROSITE:PS50104};	GO:0007165:biological_process-cellular_process-signal_transduction	-	-	-
gene_BSBN01000255.1_000016	0.881878	0.0447721	-1.52457	0.00337616	-0.558157	0.138394	0.596958	0.579267	1.18666	1.13624	1.22865	2.03574	0.497648	0.224092	0.802111	0.935241	0.983996	1.11353	0.688507	0.134262	-2.8392	9.87438e-08	0.552158	0.356262	0.648417	0.749327	0.564813	1.20847	1.20751	0.763298	0.089754	0.158866	0.162909	1.43	0.736965	2.36292	hypothetical protein SUGI_0130130 [Cryptomeria japonica]	Uncharacterized protein {ECO:0000313|EMBL:ERN05521.1};	GO:0003700:molecular_function-transcription_regulator_activity-DNA_binding_transcription_factor_activity;GO:0006355:biological_process-biological_regulation-regulation_of_transcription,_DNA_templated;GO:0005634:cellular_component-cellular_anatomical_entity-nucleus;GO:0043565:molecular_function-binding-sequence_specific_DNA_binding	-	-	-
gene_BSBN01000255.1_000018	1.07171	2.88e-07	-0.450988	0.244018	-0.265631	0.327626	8.74552	9.58899	9.00671	16.8106	16.2389	24.6728	9.39098	9.46639	23.9735	21.1951	14.477	13.0804	0.531814	0.451915	-1.7064	9.40205e-06	-1.1571	0.333569	17.5985	12.2662	2.43728	11.199	22.2808	14.3595	3.16178	4.94275	6.40478	2.50017	0.372466	17.6126	hypothetical protein SUGI_0130140 [Cryptomeria japonica]	Uncharacterized protein {ECO:0000313|EMBL:ERN05521.1};	GO:0003700:molecular_function-transcription_regulator_activity-DNA_binding_transcription_factor_activity;GO:0006355:biological_process-biological_regulation-regulation_of_transcription,_DNA_templated;GO:0005634:cellular_component-cellular_anatomical_entity-nucleus;GO:0043565:molecular_function-binding-sequence_specific_DNA_binding	-	-	-
gene_BSBN01000255.1_000019	1.10747	0.000769649	-0.31718	0.449917	0.126762	0.736651	4.43879	3.28482	3.44524	6.01837	5.83265	12.3822	4.39121	4.92617	10.3723	12.4945	7.24723	7.10952	0.139276	0.84955	-1.38898	0.000690056	-0.481707	0.63329	6.90154	4.67757	0.981049	3.40417	7.05575	3.72587	1.49921	1.65223	2.19361	1.64087	0.39665	7.68386	hypothetical protein SUGI_0130140 [Cryptomeria japonica]	Uncharacterized protein {ECO:0000313|EMBL:ERN05521.1};	GO:0003700:molecular_function-transcription_regulator_activity-DNA_binding_transcription_factor_activity;GO:0006355:biological_process-biological_regulation-regulation_of_transcription,_DNA_templated;GO:0005634:cellular_component-cellular_anatomical_entity-nucleus;GO:0043565:molecular_function-binding-sequence_specific_DNA_binding	-	-	-
gene_BSBN01000255.1_000028	-0.127786	0.589638	1.04493	0.000102193	0.139901	0.640946	8.0002	7.68733	7.70172	9.23601	6.12131	6.02794	13.476	18.7952	12.434	9.42544	8.76198	5.63009	0.050752	0.914	2.25367	1.28502e-06	0.253861	0.549435	1.67915	2.87384	5.1354	3.36598	3.16975	3.26875	23.5697	15.8252	7.44758	5.51389	2.46347	3.54054	hypothetical protein SUGI_0130250 [Cryptomeria japonica]	SHSP domain-containing protein {ECO:0000259|PROSITE:PS01031};	-	map04141:Protein processing in endoplasmic reticulum	K13993(dcr:108224335)	HSP20; HSP20 family protein
gene_BSBN01000255.1_000049	-1.8454	0.0965208	3.10993	5.14e-37	2.44295	2.36e-10	30.2744	0.222046	38.0519	6.95412	4.94833	7.23448	49.9443	66.2207	51.1051	55.7235	26.4531	23.6065	-0.858774	0.222613	-1.77499	0.0259787	0.664439	0.548499	9.60515	4.46165	3.66057	1.21949	3.32374	5.29381	1.50519	0.95626	0.337259	10.1134	0.377419	5.01356	hypothetical protein SUGI_0130960 [Cryptomeria japonica]	Bet_v_1 domain-containing protein {ECO:0000259|SMART:SM01037};	GO:0032515:biological_process-biological_regulation-negative_regulation_of_phosphoprotein_phosphatase_activity;GO:0009738:biological_process-cellular_process-abscisic_acid_activated_signaling_pathway;GO:0006952:biological_process-response_to_stimulus-defense_response;GO:0004864:molecular_function-molecular_function_regulator-protein_phosphatase_inhibitor_activity;GO:0038023:molecular_function-mol…	-	-	-
gene_BSBN01000255.1_000053	-0.836655	0.0505745	1.97953	9.74e-05	2.32	0.00208575	3.04418	3.13718	6.42646	3.16735	1.75038	2.14929	16.1849	7.66925	4.50153	26.9945	5.43799	3.45425	-1.38478	0.0236629	0.263019	0.738835	2.65366	0.0241002	5.35382	2.73107	2.25643	1.97823	1.16125	0.840948	2.38808	1.90332	0.380137	1.76163	1.48928	20.8257	hypothetical protein SUGI_0130960 [Cryptomeria japonica]	Bet_v_1 domain-containing protein {ECO:0000259|SMART:SM01037};	GO:0032515:biological_process-biological_regulation-negative_regulation_of_phosphoprotein_phosphatase_activity;GO:0009738:biological_process-cellular_process-abscisic_acid_activated_signaling_pathway;GO:0006952:biological_process-response_to_stimulus-defense_response;GO:0004864:molecular_function-molecular_function_regulator-protein_phosphatase_inhibitor_activity;GO:0038023:molecular_function-mol…	-	-	-
gene_BSBN01000255.1_000055	-1.33527	0.0152308	2.88489	2.45e-10	0.89189	0.0568049	16.0448	5.21064	28.1374	3.6541	8.37301	7.56731	59.7532	62.7915	24.3219	20.481	9.11918	7.38373	-1.36544	0.00283492	0.342969	0.591411	2.66259	0.0016656	18.1653	9.85542	10.116	3.13616	5.10254	6.60296	3.15905	11.9981	3.40256	66.5494	6.85801	20.1547	hypothetical protein SUGI_0130960 [Cryptomeria japonica]	Bet_v_1 domain-containing protein {ECO:0000259|SMART:SM01037};	GO:0032515:biological_process-biological_regulation-negative_regulation_of_phosphoprotein_phosphatase_activity;GO:0009738:biological_process-cellular_process-abscisic_acid_activated_signaling_pathway;GO:0006952:biological_process-response_to_stimulus-defense_response;GO:0004864:molecular_function-molecular_function_regulator-protein_phosphatase_inhibitor_activity;GO:0038023:molecular_function-mol…	-	-	-
gene_BSBN01000255.1_000058	-0.334267	0.224681	-1.38508	0.000156574	0.149176	0.611192	5.90734	5.38234	4.52863	5.57442	3.93632	3.08678	2.29116	1.41408	1.16477	4.03847	4.79535	5.37836	-3.66479	0.00245828	-	-	-	-	0.775938	0.605221	9.12286	0.275847	0.103969	0.391702	0.310258	0.21393	0.371281	0.259137	0.172814	0.26135	pectin methylesterase 3 [Cunninghamia lanceolata]	Pectinesterase {ECO:0000256|ARBA:ARBA00013229};	GO:0042545:biological_process-cellular_process-cell_wall_modification;GO:0045490:biological_process-metabolic_process-pectin_catabolic_process;GO:0030599:molecular_function-catalytic_activity-pectinesterase_activity;GO:0045330:molecular_function-catalytic_activity-aspartyl_esterase_activity	map00040:Pentose and glucuronate interconversions;map01100:Metabolic pathways	K01051(peu:105136968)	E3.1.1.11; pectinesterase [EC:3.1.1.11]
gene_BSBN01000261.1_000019	-	-	5.4261	1.03e-12	-	-	0.095056	0.120216	0.036619	0	0.058424	0	1.01959	0.693837	1.39977	1.10888	0.534183	0.159047	-2.28431	0.00819128	2.73339	0.00438835	2.42377	0.00792014	0.604385	2.48629	4.43928	0.688697	0.634048	0.169976	3.75021	0.524522	5.64002	0.687723	4.80204	2.34057	hypothetical protein KI387_023155 [Taxus chinensis]	Peroxidase {ECO:0000256|ARBA:ARBA00012313, ECO:0000256|RuleBase:RU362060};	GO:0020037:molecular_function-binding-heme_binding;GO:0006979:biological_process-response_to_stimulus-response_to_oxidative_stress;GO:0098869:biological_process-cellular_process-cellular_oxidant_detoxification;GO:0005576:cellular_component-cellular_anatomical_entity-extracellular_region;GO:0042744:biological_process-metabolic_process-hydrogen_peroxide_catabolic_process;GO:0046872:molecular_functi…	map00940:Phenylpropanoid biosynthesis;map01100:Metabolic pathways;map01110:Biosynthesis of secondary metabolites	K00430(gra:105778111)	E1.11.1.7; peroxidase [EC:1.11.1.7]
gene_BSBN01000261.1_000032	-0.579387	0.242479	1.40586	0.00101909	0.957425	0.238538	5.03842	5.59449	1.34909	2.45303	2.0216	3.58826	3.7172	10.8006	7.0172	9.77972	5.56052	0.500024	-1.46599	0.0212984	-0.54856	0.119628	0.115296	0.759643	4.71428	13.5509	31.107	7.23516	5.80056	4.25161	4.23207	2.75685	4.66214	6.17065	4.44571	7.58395	hypothetical protein KI387_023155 [Taxus chinensis]	Peroxidase {ECO:0000256|ARBA:ARBA00012313, ECO:0000256|RuleBase:RU362060};	GO:0020037:molecular_function-binding-heme_binding;GO:0006979:biological_process-response_to_stimulus-response_to_oxidative_stress;GO:0098869:biological_process-cellular_process-cellular_oxidant_detoxification;GO:0005576:cellular_component-cellular_anatomical_entity-extracellular_region;GO:0042744:biological_process-metabolic_process-hydrogen_peroxide_catabolic_process;GO:0046872:molecular_functi…	map00940:Phenylpropanoid biosynthesis;map01100:Metabolic pathways;map01110:Biosynthesis of secondary metabolites	K00430(atr:18432251)	E1.11.1.7; peroxidase [EC:1.11.1.7]
gene_BSBN01000261.1_000036	-0.695808	0.0444192	2.11199	1.86e-05	1.58738	1.06e-08	57.1057	19.5591	36.5527	20.8188	26.3841	22.9368	133.358	141.157	32.4492	98.0799	63.803	52.4972	-1.93145	0.00206741	0.624746	0.164168	3.25618	0.00937482	74.6883	36.6421	13.661	12.1681	10.6262	10.7699	7.25872	19.5807	24.5454	271.592	4.85934	42.897	hypothetical protein SUGI_0236200 [Cryptomeria japonica]	Peroxidase {ECO:0000256|ARBA:ARBA00012313, ECO:0000256|RuleBase:RU362060};	GO:0020037:molecular_function-binding-heme_binding;GO:0006979:biological_process-response_to_stimulus-response_to_oxidative_stress;GO:0098869:biological_process-cellular_process-cellular_oxidant_detoxification;GO:0005576:cellular_component-cellular_anatomical_entity-extracellular_region;GO:0042744:biological_process-metabolic_process-hydrogen_peroxide_catabolic_process;GO:0046872:molecular_functi…	map00940:Phenylpropanoid biosynthesis;map01100:Metabolic pathways;map01110:Biosynthesis of secondary metabolites	K00430(peq:110028373)	E1.11.1.7; peroxidase [EC:1.11.1.7]
gene_BSBN01000261.1_000037	-0.800016	0.0840859	3.03803	0.000399368	2.63163	1.06e-09	4.29398	2.42798	2.78139	1.46961	1.03712	2.94911	31.1495	12.5598	2.0275	14.2049	10.2285	10.19	-2.05734	0.00245027	0.173636	0.791361	4.12159	0.00960915	12.2477	4.84539	3.96034	1.16992	1.26052	2.65949	0.816391	2.61317	2.28623	79.7024	0.413713	9.40104	hypothetical protein SUGI_0236200 [Cryptomeria japonica]	Peroxidase {ECO:0000256|ARBA:ARBA00012313, ECO:0000256|RuleBase:RU362060};	GO:0020037:molecular_function-binding-heme_binding;GO:0006979:biological_process-response_to_stimulus-response_to_oxidative_stress;GO:0098869:biological_process-cellular_process-cellular_oxidant_detoxification;GO:0005576:cellular_component-cellular_anatomical_entity-extracellular_region;GO:0042744:biological_process-metabolic_process-hydrogen_peroxide_catabolic_process;GO:0046872:molecular_functi…	map00940:Phenylpropanoid biosynthesis;map01100:Metabolic pathways;map01110:Biosynthesis of secondary metabolites	K00430(sot:102601606)	E1.11.1.7; peroxidase [EC:1.11.1.7]
gene_BSBN01000261.1_000041	-0.249144	0.769909	2.65879	0.000731455	3.83502	8.2e-31	1.76215	0.450063	0.090976	0.47504	0.596891	0.75526	4.99517	7.54327	0.506521	10.5517	7.80848	10.6785	-1.85325	0.0143223	-	-	2.50125	0.0234961	2.24438	1.23855	0.707045	0.154301	0.380555	0.576608	0.212463	0.470832	0.307057	0.826993	5.5788	0.446654	hypothetical protein SUGI_0236130 [Cryptomeria japonica]	Peroxidase {ECO:0000256|ARBA:ARBA00012313, ECO:0000256|RuleBase:RU362060};	GO:0020037:molecular_function-binding-heme_binding;GO:0006979:biological_process-response_to_stimulus-response_to_oxidative_stress;GO:0098869:biological_process-cellular_process-cellular_oxidant_detoxification;GO:0005576:cellular_component-cellular_anatomical_entity-extracellular_region;GO:0042744:biological_process-metabolic_process-hydrogen_peroxide_catabolic_process;GO:0046872:molecular_functi…	map00940:Phenylpropanoid biosynthesis;map01100:Metabolic pathways;map01110:Biosynthesis of secondary metabolites	K00430(sot:102601606)	E1.11.1.7; peroxidase [EC:1.11.1.7]
gene_BSBN01000261.1_000049	-2.6509	0.0208702	4.72799	1.59e-06	2.86102	0.00100653	1.5003	0.10825	4.37996	0.708786	0.072466	0.102038	16.496	6.86401	2.36351	4.14181	1.10878	1.75049	-3.60052	0.00198142	-	-	4.25282	0.0415285	3.81364	0.6732	0.455255	0.167065	0.225305	0.024414	0	0.261268	0.994473	3.66032	0	4.02161	hypothetical protein SUGI_0235820 [Cryptomeria japonica]	Peroxidase {ECO:0000256|ARBA:ARBA00012313, ECO:0000256|RuleBase:RU362060};	GO:0020037:molecular_function-binding-heme_binding;GO:0006979:biological_process-response_to_stimulus-response_to_oxidative_stress;GO:0098869:biological_process-cellular_process-cellular_oxidant_detoxification;GO:0005576:cellular_component-cellular_anatomical_entity-extracellular_region;GO:0042744:biological_process-metabolic_process-hydrogen_peroxide_catabolic_process;GO:0046872:molecular_functi…	map00940:Phenylpropanoid biosynthesis;map01100:Metabolic pathways;map01110:Biosynthesis of secondary metabolites	K00430(pda:103702101)	E1.11.1.7; peroxidase [EC:1.11.1.7]
gene_BSBN01000261.1_000057	-2.08227	1.36e-11	3.03215	1.6e-11	2.22037	4.17e-12	31.6667	14.5656	18.7222	4.86814	4.74223	5.79756	52.8805	57.8378	16.6839	35.6649	17.2947	20.0477	-3.1974	0.000199084	3.17131	0.0115065	3.64316	0.00821503	8.28225	9.92413	2.83451	1.543	0.533782	0.2316	2.41562	0.798796	17.8381	25.3092	0.922222	2.64451	hypothetical protein SUGI_0235820 [Cryptomeria japonica]	Peroxidase {ECO:0000256|ARBA:ARBA00012313, ECO:0000256|RuleBase:RU362060};	GO:0020037:molecular_function-binding-heme_binding;GO:0006979:biological_process-response_to_stimulus-response_to_oxidative_stress;GO:0098869:biological_process-cellular_process-cellular_oxidant_detoxification;GO:0005576:cellular_component-cellular_anatomical_entity-extracellular_region;GO:0042744:biological_process-metabolic_process-hydrogen_peroxide_catabolic_process;GO:0046872:molecular_functi…	map00940:Phenylpropanoid biosynthesis;map01100:Metabolic pathways;map01110:Biosynthesis of secondary metabolites	K00430(egu:105052267)	E1.11.1.7; peroxidase [EC:1.11.1.7]
gene_BSBN01000264.1_000004	-1.09963	0.00831487	2.52752	7.12e-10	0.43274	0.481261	1.21909	1.4003	0.770221	0.390383	0.631656	0.563537	2.35345	4.25063	2.73196	1.15443	0.797683	0.217518	0.52245	0.210581	1.08421	0.001244	0.597511	0.136755	2.18214	1.91791	3.06402	2.81777	2.78232	4.5273	7.04086	6.46503	7.79221	6.19508	5.09907	3.8187	hypothetical protein SUGI_0353300 [Cryptomeria japonica]	RADIALIS 2 {ECO:0000313|EMBL:QBM06307.1};	-	-	-	-
gene_BSBN01000266.1_000013	-0.426741	0.249778	-1.24586	0.00957949	-0.539996	0.222315	3.17718	2.38541	3.34665	3.03255	2.05478	1.57907	0.784796	1.41774	0.586897	0.96247	1.85253	1.80356	-1.73859	0.00480142	-	-	-	-	1.6487	1.76247	5.00187	0.678881	0.728426	1.00148	0.451059	0.340749	0.675198	1.1004	0.633407	0.172665	hypothetical protein SUGI_0766540 [Cryptomeria japonica]	-	-	-	-	-
gene_BSBN01000267.1_000008	-	-	0.0431065	0.967043	1.1663	0.0281704	0.329666	0.179988	0.271518	0.25718	0.633123	0.320834	0.625026	0.463257	0.181587	0.714281	0.622399	1.46758	-	-	-	-	2.86555	0.000170727	0.071136	0.046337	0.38661	0.115829	0.170736	0.088472	0.370874	0.289091	0.109068	0.316189	1.12161	1.25327	hypothetical protein SUGI_0857030 [Cryptomeria japonica]	Glycosyltransferase {ECO:0000256|RuleBase:RU362057};	GO:0016740:molecular_function-catalytic_activity-transferase_activity;GO:0008194:molecular_function-catalytic_activity-UDP_glycosyltransferase_activity;GO:0016757:molecular_function-catalytic_activity-transferase_activity,_transferring_glycosyl_groups	map00908:Zeatin biosynthesis	K13495(sind:105159842)	CISZOG; cis-zeatin O-glucosyltransferase [EC:2.4.1.215]
gene_BSBN01000271.1_000011	-0.480339	0.00675145	1.22605	1.17e-11	0.983156	2.23e-05	12.3565	12.7599	11.4003	8.87648	9.37639	7.99073	21.1179	21.4642	19.687	14.9845	15.1783	22.7287	-1.53998	0.00181726	1.78656	0.000380324	1.70997	0.0134529	3.43147	4.17169	2.11826	0.886798	1.63814	0.836512	4.40928	2.06621	5.00183	2.26854	1.64882	6.69175	hypothetical protein SUGI_0652680 [Cryptomeria japonica]	Beta-lactamase domain-containing protein {ECO:0000259|Pfam:PF00144};	-	-	-	-
gene_BSBN01000278.1_000004	1.42883	0.00025167	0.244656	0.524101	-0.447028	0.289714	1.20877	1.75293	1.2475	3.7043	2.44827	5.33128	4.85998	5.62226	3.21746	2.81955	1.84512	3.89608	1.49828	0.0248971	-0.985592	0.120126	-2.97057	0.205531	0.830306	1.69212	0.414639	2.83269	3.84174	1.78181	0.884375	2.48425	0.794866	0	0	1.01742	hypothetical protein SUGI_1061670 [Cryptomeria japonica]	-	-	-	-	-
gene_BSBN01000279.1_000008	-0.694432	0.111688	2.77353	7.99e-09	0.401099	0.357672	2.084	2.73043	1.54149	0.869149	1.3209	1.72632	6.34407	14.295	6.68824	2.04302	1.41476	1.82694	-0.280568	0.522677	1.49517	8.27407e-05	-0.508553	0.543119	2.25768	2.29358	1.8979	1.784	1.77256	1.70909	4.1932	5.26543	5.3142	1.04756	0.237373	2.26984	hypothetical protein SUGI_1110450 [Cryptomeria japonica]	-	-	-	-	-
gene_BSBN01000279.1_000010	-0.220571	0.461133	4.49574	7.57e-81	0.316859	0.292192	0.724354	0.946979	0.986278	0.707602	0.860977	0.714833	16.4365	20.1699	15.8344	1.0967	0.973762	0.82874	-0.188015	0.685526	6.0972	8.08547e-40	0.767877	0.0880745	0.458268	0.33029	0.521095	0.407997	0.283909	0.446203	27.4741	14.4423	35.9268	0.768057	0.543357	0.594949	hypothetical protein SUGI_1110540 [Cryptomeria japonica]	TSA: Wollemia nobilis Ref_Wollemi_Transcript_2243_2507 transcribed RNA sequence {ECO:0000313|EMBL:JAG89312.1};	GO:0006355:biological_process-biological_regulation-regulation_of_transcription,_DNA_templated;GO:0003677:molecular_function-binding-DNA_binding	-	-	-
gene_BSBN01000280.1_000037	1.06575	0.00533141	0.693715	0.131129	-0.544244	0.177672	0.443514	0.469714	0.429362	0.824937	0.96526	1.07686	0.78575	1.70672	2.21163	0.502482	0.598883	0.891744	1.63703	0.159801	-0.0687855	0.944374	-3.89759	0.0171258	0.608451	1.15881	0.034185	0.593277	2.78866	2.32268	1.10406	3.87383	0.35761	0.032876	0	0.330403	hypothetical protein SUGI_0980810 [Cryptomeria japonica]	PPO1_KFDV domain-containing protein {ECO:0000259|Pfam:PF12143};	GO:0055114:-;GO:0004097:molecular_function-catalytic_activity-catechol_oxidase_activity	-	-	-
gene_BSBN01000280.1_000113	-0.385924	0.0947511	1.79009	4.18e-11	-1.27062	1.43e-05	7.17356	11.1083	8.51745	6.84221	5.87179	7.85867	26.0364	29.7331	16.1679	3.49056	3.17391	1.98261	-0.0966413	0.701052	2.17427	5.17016e-17	-0.255406	0.333013	5.62523	6.90131	6.88047	5.9099	5.94817	6.15247	20.6995	24.6427	35.2817	5.48266	4.76403	4.5392	hypothetical protein SUGI_0979270 [Cryptomeria japonica]	BZIP domain-containing protein {ECO:0000259|PROSITE:PS50217};	GO:0003700:molecular_function-transcription_regulator_activity-DNA_binding_transcription_factor_activity;GO:0005634:cellular_component-cellular_anatomical_entity-nucleus;GO:0006355:biological_process-biological_regulation-regulation_of_transcription,_DNA_templated;GO:0045944:biological_process-biological_regulation-positive_regulation_of_transcription_by_RNA_polymerase_II;GO:0003677:molecular_fun…	map04712:Circadian rhythm - plant	K16241(cqi:110704486)	HY5; transcription factor HY5
gene_BSBN01000281.1_000002	-	-	-	-	2.44062	1.23e-07	0.137972	0	0	0.222964	0.13677	0.103823	0	0.281561	0.049224	0.942892	0.75102	0.953744	-	-	-	-	4.81967	0.0233119	0.38309	0.481218	0.803685	0	0.062171	0	0.150232	0.214001	0.093305	0.034794	1.05941	0.824452	hypothetical protein SUGI_0846230 [Cryptomeria japonica]	BURP domain-containing protein {ECO:0000259|PROSITE:PS51277};	GO:0016021:cellular_component-cellular_anatomical_entity-integral_component_of_membrane;GO:0016020:cellular_component-cellular_anatomical_entity-membrane	-	-	-
gene_BSBN01000282.1_000016	-2.48492	6.26e-29	1.30836	2.5e-07	2.88065	4.71e-14	26.2197	37.9966	28.4419	5.4224	5.87193	5.25993	12.7439	16.9524	11.8594	66.7169	29.8531	27.5525	-3.14676	0.00476717	1.22086	0.120431	2.88383	0.0135965	40.9634	25.6595	1.14466	3.38426	2.04798	2.44241	1.70115	13.0374	3.30536	11.4001	1.09198	43.3384	hypothetical protein SUGI_0647780 [Cryptomeria japonica]	Dirigent protein {ECO:0000256|RuleBase:RU363099};	GO:0048046:cellular_component-cellular_anatomical_entity-apoplast;GO:0005576:cellular_component-cellular_anatomical_entity-extracellular_region	-	-	-
gene_BSBN01000282.1_000045	-0.164662	0.535983	-1.37662	7.91e-05	-0.63083	0.0476332	28.2704	33.6691	33.151	18.2859	30.914	35.5035	8.11804	15.3563	8.6904	21.1263	21.1123	12.7941	-0.257064	0.565536	-1.50084	0.00753104	0.560073	0.279759	7.1124	7.78466	4.87849	8.80323	4.46761	4.40442	1.22187	3.2167	1.41919	10.7265	4.53219	9.46634	hypothetical protein SUGI_0647410 [Cryptomeria japonica]	Dirigent protein {ECO:0000256|RuleBase:RU363099};	GO:0048046:cellular_component-cellular_anatomical_entity-apoplast;GO:0016021:cellular_component-cellular_anatomical_entity-integral_component_of_membrane;GO:0016020:cellular_component-cellular_anatomical_entity-membrane;GO:0005576:cellular_component-cellular_anatomical_entity-extracellular_region	-	-	-
gene_BSBN01000284.1_000004	0.934382	0.0183963	-0.0803416	0.868844	-1.64033	0.000285867	0.345754	0.222343	0.266233	0.397415	0.613334	0.60137	0.335863	0.773191	0.43351	0.178596	0.234141	0.105633	0.090545	0.864202	0.123688	0.716886	-1.60542	6.26477e-06	2.19257	2.92907	0.854506	2.36107	2.21863	1.85073	2.95134	2.21518	1.7186	0.70195	0.608926	0.744047	hypothetical protein SUGI_0573230 [Cryptomeria japonica]	Uncharacterized protein {ECO:0000313|EMBL:ABR17987.1};	GO:0006508:biological_process-metabolic_process-proteolysis;GO:0008233:molecular_function-catalytic_activity-peptidase_activity;GO:0008236:molecular_function-catalytic_activity-serine_type_peptidase_activity;GO:0004252:molecular_function-catalytic_activity-serine_type_endopeptidase_activity;GO:0016787:molecular_function-catalytic_activity-hydrolase_activity	-	-	-
gene_BSBN01000284.1_000008	1.48699	0.000638636	-0.585478	0.159996	-1.61199	5.83e-05	0.157028	0.110894	0.277214	0.451427	0.605221	0.494616	0.264443	0.503643	0.275709	0.145783	0.214668	0.147917	0.0745896	0.888144	-0.0166561	0.972434	-1.33999	0.00232595	0.949221	1.33495	0.4711	1.06148	1.03718	0.831521	1.31727	0.910684	0.604487	0.473621	0.280715	0.369953	hypothetical protein SUGI_0573230 [Cryptomeria japonica]	Uncharacterized protein {ECO:0000313|EMBL:ABR17987.1};	GO:0006508:biological_process-metabolic_process-proteolysis;GO:0008233:molecular_function-catalytic_activity-peptidase_activity;GO:0008236:molecular_function-catalytic_activity-serine_type_peptidase_activity;GO:0004252:molecular_function-catalytic_activity-serine_type_endopeptidase_activity;GO:0016787:molecular_function-catalytic_activity-hydrolase_activity	-	-	-
gene_BSBN01000284.1_000014	0.652552	0.17352	0.898127	0.0120491	-1.15588	0.000819775	3.60287	1.06923	1.01047	3.02285	2.56252	3.4246	3.093	8.25595	5.59219	1.79146	0.797914	1.52142	0.000800305	1	0.741619	0.019903	-1.72923	0.0156437	1.47126	1.49478	1.61024	1.32754	1.34641	1.86003	2.37987	2.78189	2.33669	0.303266	0.167695	0.851836	hypothetical protein SUGI_0573770 [Cryptomeria japonica]	Uncharacterized protein {ECO:0000313|EMBL:ABR17987.1};	GO:0006508:biological_process-metabolic_process-proteolysis;GO:0008233:molecular_function-catalytic_activity-peptidase_activity;GO:0008236:molecular_function-catalytic_activity-serine_type_peptidase_activity;GO:0004252:molecular_function-catalytic_activity-serine_type_endopeptidase_activity;GO:0016787:molecular_function-catalytic_activity-hydrolase_activity	-	-	-
gene_BSBN01000286.1_000010	-	-	2.74237	0.000162144	0.538533	0.158421	0.186454	0.147843	1.83621	0.258282	0.354878	0.381588	5.12612	0.813595	0.98325	0.437913	0.512611	0.535849	-	-	2.79274	0.0133664	-	-	0.216194	0.033357	0.073143	0.130809	0.174041	0.187052	0.118508	2.81272	0.473895	0.310579	0.987662	0.282955	hypothetical protein SUGI_0481150 [Cryptomeria japonica]	Nodulin-like domain-containing protein {ECO:0000259|Pfam:PF06813};	GO:0016021:cellular_component-cellular_anatomical_entity-integral_component_of_membrane;GO:0016020:cellular_component-cellular_anatomical_entity-membrane	-	-	-
gene_BSBN01000288.1_000035	1.07281	5.72e-05	0.35658	0.333912	-0.0370817	0.857235	2.83209	1.4529	2.3256	4.99421	4.7327	4.2451	3.82828	4.18163	10.1598	4.04238	4.47871	5.343	0.385192	0.462998	-1.21385	1.9707e-05	-0.99982	0.134487	3.04691	2.58613	0.891528	2.30294	3.45154	2.89748	1.20902	1.09819	1.37347	1.34855	0.396154	2.44512	hypothetical protein SUGI_0982610 [Cryptomeria japonica]	Protein kinase domain-containing protein {ECO:0000259|PROSITE:PS50011};	GO:0006468:biological_process-cellular_process-protein_phosphorylation;GO:0016301:molecular_function-catalytic_activity-kinase_activity;GO:0016310:biological_process-cellular_process-phosphorylation;GO:0016021:cellular_component-cellular_anatomical_entity-integral_component_of_membrane;GO:0016020:cellular_component-cellular_anatomical_entity-membrane;GO:0000166:molecular_function-binding-nucleoti…	-	-	-
gene_BSBN01000296.1_000020	-	-	1.6896	0.003113	-	-	0.454986	0.368019	0.222056	0.779593	0.292846	0.574167	0.883496	1.77075	2.78385	1.64377	0.705731	1.16021	-1.76665	0.114748	2.01373	0.000574002	-	-	2.42563	4.40374	0.165492	0.70361	1.07752	0.297384	2.81055	3.10671	2.41718	0.075884	0.026487	1.30942	hypothetical protein SUGI_0232960 [Cryptomeria japonica]	Spermine oxidase {ECO:0000313|EMBL:PIN08613.1};	GO:0052901:molecular_function-catalytic_activity-spermine:oxygen_oxidoreductase_(spermidine_forming)_activity;GO:0052895:molecular_function-catalytic_activity-N1_acetylspermine:oxygen_oxidoreductase_(N1_acetylspermidine_forming)_activity;GO:0052894:molecular_function-catalytic_activity-norspermine:oxygen_oxidoreductase_activity;GO:0055114:-;GO:0016491:molecular_function-catalytic_activity-oxidore…	map00330:Arginine and proline metabolism;map00410:beta-Alanine metabolism;map01100:Metabolic pathways	K13366(adu:107462739)	MPAO, PAO1; polyamine oxidase [EC:1.5.3.14 1.5.3.16 1.5.3.-]
gene_BSBN01000296.1_000021	-	-	2.64488	0.0333699	-	-	0.159074	0.867475	0.378854	0	0.0427	1.21944	1.55293	3.03053	3.55153	1.55451	1.2766	3.26375	-	-	2.13962	0.000194917	-	-	1.7962	10.1033	0	0.729321	2.27574	1.912	8.35844	7.69891	5.47461	0	0	2.00579	hypothetical protein SUGI_0232960 [Cryptomeria japonica]	Polyamine oxidase {ECO:0000313|EMBL:QCD95607.1};	GO:0055114:-;GO:0016491:molecular_function-catalytic_activity-oxidoreductase_activity	map00330:Arginine and proline metabolism;map00410:beta-Alanine metabolism;map01100:Metabolic pathways	K13366(vun:114189769)	MPAO, PAO1; polyamine oxidase [EC:1.5.3.14 1.5.3.16 1.5.3.-]
gene_BSBN01000296.1_000032	-0.610371	0.097759	1.7515	1.93e-07	1.06143	0.0102234	1.20195	1.3739	0.975001	0.818807	0.502915	0.985046	2.45895	2.45528	3.0504	2.32447	1.33762	1.37581	-0.453405	0.146627	1.20585	1.64245e-05	0.986332	0.00499386	2.7629	3.81468	3.18113	2.3775	2.41976	2.30188	6.52133	4.62085	5.06732	5.96171	3.29695	4.62958	hypothetical protein SUGI_0232670 [Cryptomeria japonica]	ribulose bisphosphate carboxylase/oxygenase activase, chloroplastic {ECO:0000313|RefSeq:XP_022721673.1};	GO:0016887:molecular_function-catalytic_activity-ATPase_activity;GO:0005524:molecular_function-binding-ATP_binding	-	-	-
gene_BSBN01000296.1_000045	0.0377094	0.935537	1.98933	3.29e-09	0.501189	0.226175	0.315227	0.307876	0.535918	0.362356	0.362464	0.464018	1.46286	2.10375	1.24636	0.695097	0.320076	0.708617	-0.772911	0.0915306	2.41749	8.34403e-08	0.99664	0.218749	0.425177	0.813131	0.892575	0.404306	0.484368	0.338979	1.73473	3.21105	1.51505	1.70363	0.208159	0.514487	hypothetical protein SUGI_1121070 [Cryptomeria japonica]	Uncharacterized protein {ECO:0000313|EMBL:JAG93171.1};	GO:0006952:biological_process-response_to_stimulus-defense_response;GO:0043531:molecular_function-binding-ADP_binding	map04626:Plant-pathogen interaction	K13457(rcn:112176999)	RPM1, RPS3; disease resistance protein RPM1
gene_BSBN01000302.1_000015	-1.63787	0.00633157	3.6242	9.39e-08	2.2852	0.000164539	0.246721	0.45766	0.269415	0.160368	0.11951	0.026597	0.914979	0.82612	2.22548	0.580998	0.366706	0.621526	-4.34104	0.000323093	4.73133	1.65334e-12	2.61577	0.0394682	9.94002	0.251702	3.02438	0.207359	0.267815	0.187505	2.20631	10.5965	4.69101	0.074769	0.467089	3.36275	hypothetical protein SUGI_0670920 [Cryptomeria japonica]	Putative TIR-NBS-LRR protein {ECO:0000313|EMBL:QEH91620.1};	GO:0016787:molecular_function-catalytic_activity-hydrolase_activity;GO:0050135:molecular_function-catalytic_activity-NAD(P)+_nucleosidase_activity;GO:0006952:biological_process-response_to_stimulus-defense_response;GO:0007165:biological_process-cellular_process-signal_transduction;GO:0043531:molecular_function-binding-ADP_binding;GO:0003953:molecular_function-catalytic_activity-NAD+_nucleosidase_…	-	-	-
gene_BSBN01000305.1_000127	-0.769269	0.108319	1.83213	0.000119499	1.27358	0.0154927	1.25304	1.13211	0.79087	0.26674	0.707579	0.925851	3.18858	2.22117	2.03236	1.66646	2.15853	1.03245	-0.386129	0.483416	1.22904	0.00353962	0.873779	0.24984	0.278059	0.651863	0.739518	0.340281	0.429222	0.372537	0.779456	0.726035	1.29827	0.332527	1.72196	0.397245	hypothetical protein SUGI_0789960 [Cryptomeria japonica]	Uncharacterized protein {ECO:0000313|EMBL:JAG94602.1};	GO:0022857:molecular_function-transporter_activity-transmembrane_transporter_activity;GO:0016020:cellular_component-cellular_anatomical_entity-membrane;GO:0016021:cellular_component-cellular_anatomical_entity-integral_component_of_membrane;GO:0055085:biological_process-cellular_process-transmembrane_transport	-	-	-
gene_BSBN01000305.1_000134	0.383282	0.0296731	-1.14911	8.12e-07	-0.449923	0.0175694	6.21091	5.1099	6.54821	7.39956	8.36887	7.59774	4.51321	3.49283	2.6774	5.15666	5.712	6.55176	0.421451	0.0444309	-1.52621	2.74081e-09	0.5141	0.0130852	6.47589	7.11193	6.46714	10.2091	8.1613	8.41094	2.80391	2.41869	3.97352	13.165	12.3409	11.9143	-	-	-	-	-	-
gene_BSBN01000305.1_000135	0.508446	0.00254958	-1.14682	8.07e-07	-0.429017	0.0141934	14.9881	12.0368	13.481	20.7961	17.8698	19.1935	9.82936	10.3289	6.25651	13.8671	14.1129	15.7336	0.375687	0.0658228	-1.50433	1.36446e-08	0.486784	0.0113106	10.5041	10.735	8.99221	13.5049	12.6983	12.8276	4.47865	3.16353	5.96269	18.2709	16.8951	18.3897	hypothetical protein SUGI_0789830 [Cryptomeria japonica]	RING-type domain-containing protein {ECO:0000259|PROSITE:PS50089};	GO:0015031:biological_process-localization-protein_transport;GO:0005773:cellular_component-cellular_anatomical_entity-vacuole;GO:0016021:cellular_component-cellular_anatomical_entity-integral_component_of_membrane;GO:0016020:cellular_component-cellular_anatomical_entity-membrane	-	K15692(jre:109011810)	RNF13, RZF; E3 ubiquitin-protein ligase RNF13 [EC:2.3.2.27]
gene_BSBN01000306.1_000001	0.0293543	0.903325	-1.05297	1.6e-05	0.10467	0.683094	56.6881	61.7854	40.0094	44.8548	47.4242	75.2378	33.5654	23.6463	26.3722	68.944	57.8142	53.0635	0.180568	0.555751	-1.67493	3.41191e-10	0.261932	0.220623	44.9416	26.7656	24.0714	34.201	36.7001	27.7048	7.98009	13.7791	10.6549	39.9539	45.5654	38.4178	hypothetical protein SUGI_0131530 [Cryptomeria japonica]	TSA: Wollemia nobilis Ref_Wollemi_Transcript_7129_1095 transcribed RNA sequence {ECO:0000313|EMBL:JAG88582.1};	-	-	-	-
gene_BSBN01000312.1_000009	0.950753	0.07487	1.35944	0.00109577	1.80223	0.0365604	0.500216	0.11974	0.445465	0.686092	0.469252	0.92593	0.966184	2.03997	2.39746	0.784159	0.500438	6.18093	-0.0272696	0.962786	-0.16606	0.736138	-2.59793	2.64802e-06	0.717431	0.597632	1.71195	0.628859	1.36613	0.905354	0.790878	1.19713	0.54895	0.105952	0.185692	0.169354	hypothetical protein SUGI_0605660 [Cryptomeria japonica]	ABC transporter B family member 15-like isoform X1 {ECO:0000313|RefSeq:XP_031403163.1};	GO:0042626:molecular_function-transporter_activity-ATPase_coupled_transmembrane_transporter_activity;GO:0016021:cellular_component-cellular_anatomical_entity-integral_component_of_membrane;GO:0016020:cellular_component-cellular_anatomical_entity-membrane;GO:0000166:molecular_function-binding-nucleotide_binding;GO:0016887:molecular_function-catalytic_activity-ATPase_activity;GO:0055085:biological_…	map02010:ABC transporters	K05658(fve:101310339)	ABCB1, CD243; ATP-binding cassette, subfamily B (MDR/TAP), member 1 [EC:7.6.2.2]
gene_BSBN01000312.1_000024	0.206862	0.574944	-1.12023	0.00477818	-0.530831	0.23323	0.647662	0.883986	0.919968	0.871968	1.0598	0.902621	0.336349	0.45754	0.522097	0.570203	0.988083	0.421754	0.46936	0.424145	-1.16488	0.00966388	-0.772386	0.219923	0.529946	1.18303	0.408902	1.21638	0.787481	0.949942	0.379065	0.45322	0.465771	1.00563	0.37809	0.315456	hypothetical protein SUGI_0605850 [Cryptomeria japonica]	-	-	-	-	-
gene_BSBN01000312.1_000026	-	-	2.26492	5.03e-09	2.23654	3.27e-08	0.364641	0.397215	0.252274	0.359737	0.434729	0.335131	2.0427	1.56341	1.96362	1.41674	2.06257	1.99786	-	-	1.92394	0.00232808	-	-	0.683737	0.802157	0.663214	0.550889	0.447263	0.773773	0.883664	3.10719	2.74058	0.596474	2.80429	0.617142	hypothetical protein SUGI_0605620 [Cryptomeria japonica]	Uncharacterized protein {ECO:0000313|EMBL:KAA8523159.1};	GO:0005737:cellular_component-cellular_anatomical_entity-cytoplasm;GO:0009738:biological_process-cellular_process-abscisic_acid_activated_signaling_pathway;GO:0032515:biological_process-biological_regulation-negative_regulation_of_phosphoprotein_phosphatase_activity;GO:0016020:cellular_component-cellular_anatomical_entity-membrane;GO:0004864:molecular_function-molecular_function_regulator-protein…	-	-	-
gene_BSBN01000313.1_000006	1.01391	0.00015268	0.805749	0.0135744	-0.198124	0.528548	1.35232	1.75992	1.53048	3.63772	3.35445	2.42084	3.74381	5.09875	7.87096	2.24174	2.28852	3.83714	1.1492	0.200707	-0.290298	0.726829	-2.16428	0.0232573	4.77867	0.745874	0.925053	4.51709	8.41689	1.89789	1.84986	8.50494	1.43927	0.268767	2.37736	0.567214	hypothetical protein SUGI_0683080 [Cryptomeria japonica]	TSA: Wollemia nobilis Ref_Wollemi_Transcript_14684_3494 transcribed RNA sequence {ECO:0000313|EMBL:JAG86647.1};	GO:0016021:cellular_component-cellular_anatomical_entity-integral_component_of_membrane;GO:0016020:cellular_component-cellular_anatomical_entity-membrane	-	-	-
gene_BSBN01000313.1_000027	1.20514	0.0024378	1.18725	0.00223797	0.493674	0.207124	0.180171	0.167302	0.203713	0.491251	0.481664	0.312889	0.755532	0.870572	1.36413	0.492691	0.562439	0.796836	1.25383	0.17108	-0.273554	0.761968	-2.31206	0.0335933	1.30595	0.263263	0.22398	1.26473	2.58963	0.587132	0.533207	2.65755	0.381843	0.047531	0.67666	0.143139	hypothetical protein SUGI_0485300 [Cryptomeria japonica]	LRRNT_2 domain-containing protein {ECO:0000259|Pfam:PF08263};	GO:0016021:cellular_component-cellular_anatomical_entity-integral_component_of_membrane;GO:0016020:cellular_component-cellular_anatomical_entity-membrane	-	-	-
gene_BSBN01000314.1_000057	-9.51076	1.6e-24	-	-	-	-	0.611976	0.39615	0.608507	0	0	0	0	0	0	0.136918	0.336226	0.062304	-11.3366	7.38169e-29	-	-	-	-	0.987202	1.60617	1.5824	0	0	0	0	0	0	0.016204	0	0	hypothetical protein SUGI_0322590 [Cryptomeria japonica]	structural maintenance of chromosomes flexible hinge domain-containing protein GMI1 {ECO:0000313|RefSeq:XP_010915961.1};	-	-	K23113(egu:105040910)	SMCHD1; structural maintenance of chromosomes flexible hinge domain-containing protein 1
gene_BSBN01000316.1_000020	-2.00279	1.88e-07	2.42507	2.45e-09	1.80288	5.44e-07	27.9503	12.5135	32.5876	4.34398	6.96442	6.85268	44.6769	16.2113	39.3006	31.3513	16.2521	16.6197	-2.82815	0.00109063	0.235413	0.76626	3.20877	0.0190605	19.4082	2.28095	5.46049	1.52296	1.27123	1.18237	0.556851	3.43059	0.761907	5.1349	0.339387	29.0168	hypothetical protein SUGI_0570660 [Cryptomeria japonica]	Bet_v_1 domain-containing protein {ECO:0000259|SMART:SM01037};	GO:0032515:biological_process-biological_regulation-negative_regulation_of_phosphoprotein_phosphatase_activity;GO:0009738:biological_process-cellular_process-abscisic_acid_activated_signaling_pathway;GO:0006952:biological_process-response_to_stimulus-defense_response;GO:0004864:molecular_function-molecular_function_regulator-protein_phosphatase_inhibitor_activity;GO:0038023:molecular_function-mol…	-	-	-
gene_BSBN01000316.1_000022	-1.38596	0.0182291	0.510796	0.249841	0.104307	0.803609	92.3741	39.6688	290.763	44.2523	56.4797	61.2598	109.528	27.5307	98.1268	101.887	43.2906	31.5696	-1.60217	0.0181375	-2.16088	6.69759e-08	1.91138	0.360266	74.947	17.805	19.2107	11.2293	9.01454	17.3425	2.30429	2.37701	3.65027	66.4701	0	71.9767	hypothetical protein SUGI_0570660 [Cryptomeria japonica]	Bet_v_1 domain-containing protein {ECO:0000259|SMART:SM01037};	GO:0032515:biological_process-biological_regulation-negative_regulation_of_phosphoprotein_phosphatase_activity;GO:0009738:biological_process-cellular_process-abscisic_acid_activated_signaling_pathway;GO:0006952:biological_process-response_to_stimulus-defense_response;GO:0004864:molecular_function-molecular_function_regulator-protein_phosphatase_inhibitor_activity;GO:0038023:molecular_function-mol…	-	-	-
gene_BSBN01000316.1_000023	-2.46476	0.000516886	2.28639	7.8e-07	1.70149	0.000334988	32.2765	8.83939	104.704	10.7755	6.90059	8.8176	60.5184	15.9785	54.8961	52.3677	14.5356	20.5224	-0.739328	0.0906402	-2.25723	0.0028555	0.449932	0.801512	14.4961	6.64949	10.738	4.69302	6.26566	8.10379	0.560295	2.75466	0.586114	13.8425	0	11.7189	hypothetical protein SUGI_0959630 [Cryptomeria japonica]	Bet_v_1 domain-containing protein {ECO:0000259|SMART:SM01037};	GO:0032515:biological_process-biological_regulation-negative_regulation_of_phosphoprotein_phosphatase_activity;GO:0009738:biological_process-cellular_process-abscisic_acid_activated_signaling_pathway;GO:0006952:biological_process-response_to_stimulus-defense_response;GO:0004864:molecular_function-molecular_function_regulator-protein_phosphatase_inhibitor_activity;GO:0038023:molecular_function-mol…	-	-	-
gene_BSBN01000316.1_000024	-1.66601	0.00307681	1.42012	0.000128097	0.92204	0.0068256	98.6398	35.007	267.176	42.0686	43.7466	34.9058	166.608	50.5498	133.821	132.514	60.4864	54.5127	-1.39209	0.0367829	-2.37927	1.46131e-12	1.49284	0.320833	58.9432	8.91793	61.8793	11.0489	15.8983	18.2443	2.26952	3.11241	2.84815	102.347	0.171924	33.9972	hypothetical protein SUGI_0570660 [Cryptomeria japonica]	Bet_v_1 domain-containing protein {ECO:0000259|SMART:SM01037};	GO:0032515:biological_process-biological_regulation-negative_regulation_of_phosphoprotein_phosphatase_activity;GO:0009738:biological_process-cellular_process-abscisic_acid_activated_signaling_pathway;GO:0006952:biological_process-response_to_stimulus-defense_response;GO:0004864:molecular_function-molecular_function_regulator-protein_phosphatase_inhibitor_activity;GO:0038023:molecular_function-mol…	-	-	-
gene_BSBN01000318.1_000012	-0.936631	0.00569154	0.548141	0.148734	1.1782	0.0431613	1.89846	2.0921	1.72473	1.04088	0.902649	1.00849	1.27401	1.91725	1.21685	4.41673	1.1715	1.29319	-2.34167	4.33081e-06	1.44395	0.00508521	2.26764	0.000710616	2.10638	4.25652	5.10882	0.829592	0.827987	0.555604	2.05413	2.67882	1.20813	4.86742	1.26672	4.33396	hypothetical protein SUGI_0099230 [Cryptomeria japonica]	C2 domain-containing protein {ECO:0000259|PROSITE:PS50004};	-	-	-	-
gene_BSBN01000318.1_000054	-0.198597	0.618668	3.68244	1.38e-30	-0.0851018	0.821934	0.809948	0.538531	0.905478	0.74142	0.856408	0.432857	7.38037	9.64216	9.46534	0.560539	0.630388	0.633052	0.122194	0.784831	3.89076	2.09538e-24	1.00509	0.0157015	1.09002	0.692376	0.981958	0.658936	1.55791	0.684635	19.1337	11.1255	16.0301	1.86611	2.09326	1.80681	hypothetical protein SUGI_0311620 [Cryptomeria japonica]	Uncharacterized protein {ECO:0000313|EMBL:ABR17758.1};	GO:0006355:biological_process-biological_regulation-regulation_of_transcription,_DNA_templated;GO:0007623:biological_process-rhythmic_process-circadian_rhythm	-	-	-
gene_BSBN01000319.1_000011	-0.629367	0.10835	-1.19097	0.00108215	0.149595	0.703829	1.62117	2.64193	1.14985	1.38721	1.0438	1.07839	0.449645	0.512933	0.576501	1.62217	1.44375	0.881072	-1.67594	0.0138957	-0.146947	0.664325	0.862878	0.126876	6.74834	8.93037	37.3346	6.12433	3.50765	6.28816	4.7459	4.37801	5.10693	17.4369	5.83595	5.41953	hypothetical protein KIW84_073045, partial [Pisum sativum]	Histone domain-containing protein {ECO:0000259|Pfam:PF00125};	GO:0046982:molecular_function-binding-protein_heterodimerization_activity;GO:0005694:cellular_component-cellular_anatomical_entity-chromosome;GO:0003677:molecular_function-binding-DNA_binding;GO:0000786:cellular_component-protein_containing_complex-nucleosome	-	K11253(gsj:114422702)	H3; histone H3
gene_BSBN01000326.1_000040	0.132424	0.733814	2.41285	2.01e-07	-0.782633	0.0721859	0.929566	1.11228	0.778641	0.966746	0.937094	1.19203	4.5733	9.14283	3.04094	0.673018	0.784649	0.354984	0.35901	0.605376	3.72911	1.36083e-14	-0.316717	0.619048	1.48203	0.954221	0.42846	1.35117	0.651957	1.71694	11.2646	19.9596	18.0303	0.936255	0.581671	1.40415	hypothetical protein SUGI_0056130 [Cryptomeria japonica]	Uncharacterized protein {ECO:0000313|EMBL:ERM93885.1};	GO:0009785:biological_process-cellular_process-blue_light_signaling_pathway	-	-	-
gene_BSBN01000330.1_000009	0.652243	0.00449469	1.23264	4.14e-06	-0.296417	0.2887	6.30256	5.523	7.15077	7.64145	10.8159	11.4483	21.7821	18.2705	31.3913	7.44347	6.43288	10.9767	2.32005	0.103258	2.02432	0.0187704	1.61395	0.0174096	0.353692	0.12419	0	0.382459	1.49782	0.630242	5.01847	0.697362	4.39048	2.62349	3.53216	1.39616	hypothetical protein SUGI_0241460 [Cryptomeria japonica]	GH10 domain-containing protein {ECO:0000259|PROSITE:PS51760};	GO:0016787:molecular_function-catalytic_activity-hydrolase_activity;GO:0005975:biological_process-metabolic_process-carbohydrate_metabolic_process;GO:0016798:molecular_function-catalytic_activity-hydrolase_activity,_acting_on_glycosyl_bonds;GO:0004553:molecular_function-catalytic_activity-hydrolase_activity,_hydrolyzing_O_glycosyl_compounds	-	-	-
gene_BSBN01000334.1_000008	-	-	-	-	3.44525	1.79e-09	0.133017	0.102173	0.051913	0.154782	0.052707	0.053347	0	0.048866	0.102924	0.771724	0.997816	1.25873	-	-	-	-	2.89846	6.47096e-06	0	0.087331	0.166357	0.287415	0.172679	0.11301	0.019416	0.075727	0.06725	1.71094	1.80342	0.86966	-	-	-	-	-	-
gene_BSBN01000334.1_000119	-	-	9.8123	2.18e-23	-	-	0.103776	0.032972	0.050257	0	0	0	0.489744	0.52039	0.918222	0.411369	0.099723	0.069852	-10.0461	0.000588799	-	-	-	-	0	0.525793	1.18455	0	0	0	0.156641	0.205645	0.19986	0.437723	0.199566	0	hypothetical protein SUGI_0876620 [Cryptomeria japonica]	Protein kinase domain-containing protein {ECO:0000259|PROSITE:PS50011};	GO:0006468:biological_process-cellular_process-protein_phosphorylation;GO:0016301:molecular_function-catalytic_activity-kinase_activity;GO:0016310:biological_process-cellular_process-phosphorylation;GO:0016021:cellular_component-cellular_anatomical_entity-integral_component_of_membrane;GO:0016020:cellular_component-cellular_anatomical_entity-membrane;GO:0000166:molecular_function-binding-nucleoti…	-	-	-
gene_BSBN01000334.1_000134	-0.295436	0.404875	2.49009	7.79e-17	0.712657	0.0321191	1.58165	0.945007	1.47672	1.51579	0.906653	1.06197	5.87782	8.04661	5.53761	1.4649	1.97104	2.06143	-	-	2.24112	1.29757e-05	1.5657	0.0400292	0.299497	0.339371	0.365991	0.512634	0.661308	0.435934	1.80241	1.46659	3.59531	1.17383	2.78509	0.472754	hypothetical protein SUGI_0373240 [Cryptomeria japonica]	Glycosyltransferase {ECO:0000256|RuleBase:RU362057};	GO:0016740:molecular_function-catalytic_activity-transferase_activity;GO:0008194:molecular_function-catalytic_activity-UDP_glycosyltransferase_activity;GO:0016757:molecular_function-catalytic_activity-transferase_activity,_transferring_glycosyl_groups	-	-	-
gene_BSBN01000339.1_000004	-0.169107	0.59272	0.519049	0.140226	1.09523	0.000686546	1.15594	1.06582	1.0516	1.17583	1.04475	0.702834	1.8198	1.07956	1.10458	2.37131	1.8276	2.60906	-0.713789	0.109533	1.52989	0.0142295	1.32325	0.0174528	0.728738	0.901205	0.99439	0.600556	0.421627	0.75309	1.67763	0.515861	2.26259	1.03834	1.96656	0.711446	hypothetical protein KI387_023324 [Taxus chinensis]	Uncharacterized protein {ECO:0000313|EMBL:ABK25092.1};	GO:0006857:biological_process-localization-oligopeptide_transport;GO:0006486:biological_process-metabolic_process-protein_glycosylation;GO:0016021:cellular_component-cellular_anatomical_entity-integral_component_of_membrane;GO:0016020:cellular_component-cellular_anatomical_entity-membrane;GO:0022857:molecular_function-transporter_activity-transmembrane_transporter_activity;GO:0016757:molecular_fu…	-	-	-
gene_BSBN01000339.1_000013	-0.102277	0.779224	1.69852	2.45e-06	1.04583	0.00355154	0.721514	0.614087	0.461731	0.727191	0.510646	0.450676	1.23605	2.21611	2.09445	0.891355	1.15728	1.50237	-0.349736	0.426908	1.86048	4.3901e-08	0.760333	0.0466551	2.11808	2.48828	4.95205	1.61702	2.61411	3.08593	8.52352	10.4426	7.29103	3.8358	5.13878	3.22409	hypothetical protein SUGI_0840960 [Cryptomeria japonica]	TIR domain-containing protein {ECO:0000259|PROSITE:PS50104};	GO:0016787:molecular_function-catalytic_activity-hydrolase_activity;GO:0050135:molecular_function-catalytic_activity-NAD(P)+_nucleosidase_activity;GO:0006952:biological_process-response_to_stimulus-defense_response;GO:0007165:biological_process-cellular_process-signal_transduction;GO:0043531:molecular_function-binding-ADP_binding;GO:0003953:molecular_function-catalytic_activity-NAD+_nucleosidase_…	-	-	-
gene_BSBN01000339.1_000041	-1.37411	0.0125791	0.301728	0.586349	1.30815	0.0320843	3.07314	1.19701	1.26557	0.870722	0.292239	0.981967	0.465001	0.938441	1.26086	1.97856	2.68311	0.723546	-2.17251	0.0918519	-5.04312	0.017621	-0.451685	0.83798	0.382387	6.11983	7.69082	0.069768	1.30983	1.62861	0	0.085806	0	2.21434	0.016449	0	hypothetical protein SUGI_0930120 [Cryptomeria japonica]	TSA: Wollemia nobilis Ref_Wollemi_Transcript_10638_2121 transcribed RNA sequence {ECO:0000313|EMBL:JAG87955.1};	GO:0008289:molecular_function-binding-lipid_binding	-	-	-
gene_BSBN01000339.1_000052	-0.473694	0.13668	2.12152	1.38e-10	0.0113514	0.978272	7.61651	7.19096	5.46368	6.56582	5.28158	2.79581	26.0977	20.5304	18.0667	3.58472	7.1194	4.29361	-0.606327	0.0672506	3.69797	3.39859e-40	0.686361	0.101886	2.98695	4.42255	5.46373	2.66066	2.43545	3.22073	26.6144	36.3378	44.1881	3.84865	6.54258	2.77869	hypothetical protein SUGI_0930160 [Cryptomeria japonica]	ABC transporter domain-containing protein {ECO:0000259|PROSITE:PS50893};	GO:0042626:molecular_function-transporter_activity-ATPase_coupled_transmembrane_transporter_activity;GO:0016021:cellular_component-cellular_anatomical_entity-integral_component_of_membrane;GO:0016020:cellular_component-cellular_anatomical_entity-membrane;GO:0000166:molecular_function-binding-nucleotide_binding;GO:0055085:biological_process-cellular_process-transmembrane_transport;GO:0005524:molec…	-	-	-
gene_BSBN01000339.1_000115	-	-	-	-	1.01087	0.0424348	0.297304	0.389022	0.423634	0.153733	0.24429	0.416814	0.253683	0.426225	0.649762	0.422517	0.594019	0.675325	-	-	-	-	2.38243	0.000103393	0.413792	1.01072	0.23774	0.165399	0.226765	0.257156	0.651857	0.422196	0.379685	0.823331	1.83552	0.776787	hypothetical protein SUGI_0617530 [Cryptomeria japonica]	Uncharacterized protein {ECO:0000313|EMBL:ABR18322.1};	GO:0006508:biological_process-metabolic_process-proteolysis;GO:0008233:molecular_function-catalytic_activity-peptidase_activity;GO:0004190:molecular_function-catalytic_activity-aspartic_type_endopeptidase_activity;GO:0006629:biological_process-metabolic_process-lipid_metabolic_process;GO:0016787:molecular_function-catalytic_activity-hydrolase_activity	-	K08245(atr:18430140)	E3.4.23.40; phytepsin [EC:3.4.23.40]
gene_BSBN01000339.1_000131	-0.66179	0.0257663	1.06066	0.0124094	1.99021	1.3e-15	17.2208	9.38527	21.2811	12.193	9.51113	8.67675	25.7067	8.32775	30.4464	40.1684	31.4527	51.3076	-1.31648	0.00530229	-1.12723	0.00846885	0.108689	0.898981	12.1881	5.1683	4.79242	3.31284	3.23316	2.49079	0.70027	1.76184	1.62299	6.30835	0.418092	2.85521	pimara-8(14),15-diene synthase [Taiwania cryptomerioides]	Pimara-8(14),15-diene synthase {ECO:0000313|EMBL:ADL14246.1};	GO:0046872:molecular_function-binding-metal_ion_binding;GO:0016829:molecular_function-catalytic_activity-lyase_activity;GO:0000287:molecular_function-binding-magnesium_ion_binding;GO:0010333:molecular_function-catalytic_activity-terpene_synthase_activity	-	-	-
gene_BSBN01000341.1_000024	-0.319514	0.427576	-1.23645	0.027965	0.463426	0.325072	222.485	246.921	186.1	281.664	171.976	73.5061	124.303	69.844	32.6033	177.126	353.301	207.371	0.417978	0.61364	-1.64416	0.00613522	-1.12266	0.00170456	27.7625	30.991	2.56753	28.597	21.3489	33.5053	2.5765	12.9764	10.9082	12.7108	9.33063	15.4032	hypothetical protein SUGI_0197920 [Cryptomeria japonica]	Phytocyanin domain-containing protein {ECO:0000259|PROSITE:PS51485};	GO:0022900:biological_process-cellular_process-electron_transport_chain;GO:0009055:molecular_function-catalytic_activity-electron_transfer_activity	-	-	-
gene_BSBN01000344.1_000008	1.0849	0.0333362	1.37352	0.0162461	0.935381	0.0145414	0.187157	0.388039	0.688461	0.687453	0.815957	1.21859	0.995982	1.75207	4.46945	2.17022	1.70354	1.42963	0.462666	0.440214	0.0829164	0.873469	-2.33631	4.78416e-05	12.4771	6.79117	3.01142	12.1546	13.2905	6.33427	15.7643	12.5289	4.72638	1.34494	1.32021	3.35285	hypothetical protein SUGI_0365580 [Cryptomeria japonica]	heavy metal-associated isoprenylated plant protein 2-like {ECO:0000313|RefSeq:XP_018836890.1, ECO:0000313|RefSeq:XP_035549105.1};	GO:0046872:molecular_function-binding-metal_ion_binding;GO:0030001:biological_process-localization-metal_ion_transport	-	-	-
gene_BSBN01000344.1_000013	-0.231475	0.557226	0.636595	0.0555733	1.79346	8.95e-08	1.09598	0.947515	1.82976	0.822968	1.02155	1.47782	1.71429	1.88191	1.62925	4.6111	3.13549	3.98539	-0.583772	0.276333	0.8428	0.0608337	1.28628	0.0269256	0.379936	0.613267	0.961184	0.522853	0.446378	0.309848	0.895081	0.673669	0.687482	0.708247	0.741791	1.57925	hypothetical protein SUGI_0365840 [Cryptomeria japonica]	Uncharacterized protein {ECO:0000313|EMBL:ABK24401.1};	GO:0016021:cellular_component-cellular_anatomical_entity-integral_component_of_membrane;GO:0016020:cellular_component-cellular_anatomical_entity-membrane	-	-	-
gene_BSBN01000345.1_000003	-	-	2.2334	1.86e-05	-	-	0.091071	0.154823	0.188449	0.133045	0.077062	0.093542	0.248242	0.666009	0.73263	0.034365	0.132903	0	-0.538662	0.248786	1.1618	0.000403508	1.08964	4.96889e-05	3.99946	4.55713	12.2532	5.39736	3.65299	6.23421	13.4288	9.37964	7.13245	10.7237	9.6989	8.58902	hypothetical protein SUGI_0098950 [Cryptomeria japonica]	Pyruvate, phosphate dikinase {ECO:0000256|ARBA:ARBA00011994, ECO:0000256|PIRNR:PIRNR000853};	GO:0046872:molecular_function-binding-metal_ion_binding;GO:0016772:molecular_function-catalytic_activity-transferase_activity,_transferring_phosphorus_containing_groups;GO:0016301:molecular_function-catalytic_activity-kinase_activity;GO:0000166:molecular_function-binding-nucleotide_binding;GO:0003824:-;GO:0016310:biological_process-cellular_process-phosphorylation;GO:0006090:biological_process-me…	map00010:Glycolysis / Gluconeogenesis;map00620:Pyruvate metabolism;map00710:Carbon fixation in photosynthetic organisms;map01100:Metabolic pathways;map01110:Biosynthesis of secondary metabolites;map01200:Carbon metabolism	K01006(atr:18440667)	ppdK; pyruvate, orthophosphate dikinase [EC:2.7.9.1]
gene_BSBN01000346.1_000031	-0.43152	0.52793	3.06197	4.67e-07	0.450472	0.531238	0.685052	0.20588	0.388821	0.343731	0.079654	0.536985	1.93756	2.6493	3.56128	0.582572	0.549536	0.190573	-0.479279	0.178834	1.2739	0.00217283	-0.407476	0.25926	2.51073	4.13089	4.62182	2.49877	3.27578	2.20076	8.96844	6.30339	3.6329	1.79682	1.78301	2.27997	hypothetical protein SUGI_0450030 [Cryptomeria japonica]	Zinc finger CCCH domain-containing protein 20 {ECO:0000313|EMBL:QIZ31318.1};	GO:0046872:molecular_function-binding-metal_ion_binding;GO:0003677:molecular_function-binding-DNA_binding	-	-	-
gene_BSBN01000346.1_000075	-1.13423	0.000629181	-0.78589	0.000744704	0.167491	0.637435	14.1909	10.1737	26.3028	7.25945	7.76248	8.10232	4.16734	5.09761	4.29466	12.9255	8.56899	4.8724	-1.53564	0.0215766	-0.40616	0.434686	2.93719	0.0172591	3.20972	4.5798	1.02178	1.40724	0.834963	0.83481	0.49783	0.715996	1.07953	5.82144	0.292178	16.558	hypothetical protein SUGI_0450560 [Cryptomeria japonica]	Uncharacterized protein {ECO:0000313|EMBL:PTQ44995.1};	GO:0016021:cellular_component-cellular_anatomical_entity-integral_component_of_membrane;GO:0016020:cellular_component-cellular_anatomical_entity-membrane	-	-	-
gene_BSBN01000349.1_000018	-0.0222886	0.961914	-0.149533	0.748015	-1.24983	0.0019498	8.18362	15.1034	4.76952	13.1941	6.4637	8.08578	12.7169	8.73188	3.81559	4.20969	2.41891	5.21075	0.406497	0.511771	1.42145	0.036549	-1.20603	0.076671	4.05523	7.14593	3.14292	3.38728	4.58433	10.9047	5.94352	19.1673	25.6522	1.31944	3.00562	3.67802	hypothetical protein SUGI_0015560 [Cryptomeria japonica]	-	-	-	-	-
gene_BSBN01000353.1_000001	-0.228503	0.376713	-1.04988	0.00431951	-0.00853754	0.978086	3.20989	2.84762	3.91788	3.5198	2.29922	2.54016	2.27399	1.1985	1.04113	3.2564	2.72634	2.25893	0.460087	0.27353	-1.86224	0.0722551	-1.53121	0.00522498	2.29015	3.15176	4.19771	6.38981	2.93269	3.15961	1.15481	0.04971	2.18991	1.55629	2.19327	0.752187	hypothetical protein SUGI_0447000 [Cryptomeria japonica]	Uncharacterized protein {ECO:0000313|EMBL:ABK26062.1};	GO:0046872:molecular_function-binding-metal_ion_binding;GO:0008270:molecular_function-binding-zinc_ion_binding;GO:0003677:molecular_function-binding-DNA_binding	-	-	-
gene_BSBN01000353.1_000029	-	-	2.94218	6.32e-07	-	-	0.240021	0.118134	0.740446	0.032763	0.137379	0.162221	1.23997	0.536373	0.943929	0.419439	0.329747	0.266241	-2.53917	0.0356184	2.13788	0.0887762	1.03771	0.329809	0.453559	2.82141	4.70976	0.046955	1.01197	0.253577	0.394506	4.25513	1.02176	1.09143	0.456027	1.08642	hypothetical protein SUGI_0561650 [Cryptomeria japonica]	TSA: Wollemia nobilis Ref_Wollemi_Transcript_14739_2197 transcribed RNA sequence {ECO:0000313|EMBL:JAG86639.1};	GO:0005634:cellular_component-cellular_anatomical_entity-nucleus;GO:0016020:cellular_component-cellular_anatomical_entity-membrane;GO:0016021:cellular_component-cellular_anatomical_entity-integral_component_of_membrane;GO:0006629:biological_process-metabolic_process-lipid_metabolic_process	-	-	-
gene_BSBN01000353.1_000048	-1.11487	0.00200203	0.790499	0.116564	1.36546	0.00232385	3.68719	3.49218	7.31704	2.03096	2.96028	1.6997	3.41836	1.5712	6.83797	2.94891	5.01941	9.67715	-2.13534	0.0030602	1.07752	0.124407	0.552633	0.315461	3.62367	1.02092	0.91443	0.3529	0.556032	0.381208	0.25719	1.4945	0.948602	0.757551	0.773281	0.328492	hypothetical protein SUGI_0561320 [Cryptomeria japonica]	TSA: Wollemia nobilis Ref_Wollemi_Transcript_14739_2197 transcribed RNA sequence {ECO:0000313|EMBL:JAG86639.1};	GO:0005634:cellular_component-cellular_anatomical_entity-nucleus;GO:0016020:cellular_component-cellular_anatomical_entity-membrane;GO:0016021:cellular_component-cellular_anatomical_entity-integral_component_of_membrane;GO:0006629:biological_process-metabolic_process-lipid_metabolic_process	-	-	-
gene_BSBN01000360.1_000060	-0.938211	0.139197	2.57424	3.83e-11	0.29026	0.711088	21.0931	94.9643	15.4607	29.9425	12.2337	26.7637	130.901	92.2951	192.132	62.8055	17.8542	4.46226	-0.474647	0.10487	1.00048	1.10031e-07	0.168453	0.648589	77.5306	132.093	72.9314	64.868	67.3638	70.4816	150.142	114.754	135.482	99.9094	39.633	83.6233	-	-	-	-	-	-
gene_BSBN01000360.1_000073	-0.329109	0.466101	0.643556	0.150151	1.37809	0.00686427	0.950981	0.965064	0.745459	1.1594	0.503788	0.460462	0.9668	1.14717	1.25327	1.14648	2.75062	1.73375	-	-	1.6974	0.0027579	1.0783	0.0836661	0.187459	0.121172	0.777038	0.320812	0.263625	0.188241	1.08444	0.425888	1.00574	0.26446	0.758978	0.585929	hypothetical protein SUGI_0211320 [Cryptomeria japonica]	Uncharacterized protein {ECO:0000313|EMBL:PTQ26043.1};	-	-	-	-
gene_BSBN01000360.1_000074	-0.491005	0.19969	0.6213	0.121644	1.45733	0.00248646	2.81723	2.41004	2.60457	3.05378	1.4524	1.08886	2.9457	3.23434	2.52913	2.73339	6.93149	5.97369	-0.383476	0.598661	1.40399	0.00126765	0.870578	0.0552417	0.856999	0.437437	3.14668	1.10131	1.20576	0.987159	3.66722	1.53585	3.41392	1.13874	2.25503	2.46399	hypothetical protein SUGI_0211320 [Cryptomeria japonica]	Uncharacterized protein {ECO:0000313|EMBL:PTQ26043.1};	-	-	-	-
gene_BSBN01000370.1_000001	0.449276	0.32171	1.15449	0.00982463	-0.143068	0.802669	2.57605	2.92469	1.94573	2.59214	1.93604	5.68709	6.12117	10.0398	6.77463	3.18551	1.484	4.75912	0.0266415	0.973801	0.944043	0.0349202	-2.49652	0.0117438	3.53007	4.15775	0.86963	1.90082	3.17211	3.72969	4.16476	7.19055	5.45655	0.191876	0.121915	1.17683	hypothetical protein SUGI_1168770 [Cryptomeria japonica]	Auxin-responsive protein {ECO:0000313|EMBL:PSS26254.1};	GO:0009733:biological_process-response_to_stimulus-response_to_auxin	map04075:Plant hormone signal transduction	K14488(thj:104817393)	SAUR; SAUR family protein
gene_BSBN01000376.1_000019	-0.502669	0.122351	1.05558	0.000144406	0.050813	0.897554	8.52753	17.3277	17.6806	7.4381	11.0161	12.2885	22.6793	25.6415	16.4157	16.4561	6.16437	9.78586	-0.639212	0.288373	1.80626	3.54828e-06	-0.918495	0.170299	28.5457	18.6412	6.11703	8.2387	13.0548	13.5316	35.6638	57.4346	26.9502	3.03508	2.97307	11.7798	hypothetical protein SUGI_0484310 [Cryptomeria japonica]	Uncharacterized protein {ECO:0000313|EMBL:ABK23726.1};	-	-	-	-
gene_BSBN01000377.1_000024	-1.02113	1.85e-05	1.17126	0.000386396	1.01467	6.62e-05	5.77961	5.77959	5.83807	3.21829	3.28072	2.07814	4.3541	8.85901	6.36456	5.46887	5.9198	6.27939	-0.850398	0.0544092	1.08604	0.00139268	0.78659	0.114085	2.52345	6.27485	5.28665	2.31948	1.91939	3.42735	6.34077	4.30821	5.47812	2.25767	4.52725	6.10422	hypothetical protein SUGI_0849960 [Cryptomeria japonica]	-	-	-	-	-
gene_BSBN01000377.1_000029	-	-	1.88539	0.00829063	-	-	0.077544	0.330952	0.156935	0.022145	0.110371	0.221696	0.291599	0.612762	0.451534	0.339595	0.363794	0.592755	-1.25989	0.121368	3.81812	8.74425e-10	-	-	0.078112	0.412979	0.427885	0.051922	0.161948	0.151851	2.41613	1.16734	1.6573	0.360562	0.091387	1.44495	hypothetical protein SUGI_0849960 [Cryptomeria japonica]	-	-	-	-	-
gene_BSBN01000377.1_000035	0.602495	0.0779045	2.0105	8.26e-05	-0.0867059	0.822334	0.990885	1.01104	1.05223	1.21185	1.18834	2.26439	2.77286	10.6575	5.50402	1.1857	1.35622	1.91995	0.807881	0.133577	1.33743	0.00219868	-0.200841	0.81622	0.209874	0.440672	0.34657	0.847688	0.472836	0.428896	1.58691	1.23477	1.53813	0.118403	0.377923	0.959778	hypothetical protein SUGI_0850160 [Cryptomeria japonica]	-	-	-	-	-
gene_BSBN01000378.1_000025	-3.08176	7.52e-05	3.47201	1.92e-05	3.09643	0.000426368	5.86259	4.22046	5.4908	1.29804	0.442074	0.04021	5.51909	6.77623	8.44651	8.11456	4.59585	3.32668	-	-	4.3278	3.61216e-07	4.88182	0.000407239	0.065895	3.71127	0.862817	0.220454	0.088337	0.061242	1.10221	2.57958	4.63852	0.217193	4.67408	6.9288	hypothetical protein SUGI_0351610 [Cryptomeria japonica]	Uncharacterized protein {ECO:0000313|EMBL:ABK21485.1};	-	-	-	-
gene_BSBN01000379.1_000036	0.0934771	0.788555	-0.266395	0.429481	1.38622	1.85e-05	1.40468	1.20067	1.99736	1.84658	2.03668	1.0277	1.45389	1.17795	1.52492	3.4407	4.83839	4.83365	0.817468	0.22666	-1.3945	0.00367143	0.34182	0.630384	2.36272	2.19083	0.438543	2.57114	2.38251	3.97346	0.564518	1.56014	1.23813	5.465	5.02337	0.777768	hypothetical protein SUGI_1125710 [Cryptomeria japonica]	Uncharacterized protein {ECO:0000313|EMBL:ABR16166.1};	GO:0016787:molecular_function-catalytic_activity-hydrolase_activity;GO:0005975:biological_process-metabolic_process-carbohydrate_metabolic_process;GO:0016798:molecular_function-catalytic_activity-hydrolase_activity,_acting_on_glycosyl_bonds;GO:0030246:molecular_function-binding-carbohydrate_binding;GO:0003824:-;GO:0008152:-;GO:0004553:molecular_function-catalytic_activity-hydrolase_activity,_hydr…	-	K15925(nnu:104601799)	XYL1; alpha-D-xyloside xylohydrolase [EC:3.2.1.177]
gene_BSBN01000384.1_000005	-0.349946	0.163208	-1.06849	4.49e-05	-0.345701	0.156643	41.1713	60.0306	36.4688	44.1006	36.7664	27.4627	22.1654	16.6426	13.521	26.6679	24.6199	35.4733	-1.80593	0.03466	0.507707	0.446659	-0.702001	0.663473	0.342183	1.3156	2.57159	0.324972	0.628839	0.187815	0.298303	0.757917	0.521802	0.071464	0	0.582425	hypothetical protein SUGI_1078750 [Cryptomeria japonica]	Leucoanthocyanidin reductase 3 {ECO:0000313|EMBL:AMB51440.1};	-	map00941:Flavonoid biosynthesis;map01110:Biosynthesis of secondary metabolites	K13081(cit:102621411)	LAR; leucoanthocyanidin reductase [EC:1.17.1.3]
gene_BSBN01000388.1_000021	0.191892	0.608268	1.48457	8.67e-05	0.0352121	0.93932	0.617588	0.649819	0.81638	0.992014	0.816979	0.587299	1.50422	2.42314	2.88388	0.773207	0.716236	1.00547	1.22941	0.0625001	1.08478	0.00227474	-0.560428	0.453537	0.897565	0.191421	0.537276	1.64751	1.15517	1.06782	2.44114	2.48801	3.19047	1.37651	0.197342	0.990545	hypothetical protein SUGI_0675630 [Cryptomeria japonica]	Putative TIR-NBS-LRR protein {ECO:0000313|EMBL:ADW94527.1};	GO:0016787:molecular_function-catalytic_activity-hydrolase_activity;GO:0050135:molecular_function-catalytic_activity-NAD(P)+_nucleosidase_activity;GO:0006952:biological_process-response_to_stimulus-defense_response;GO:0007165:biological_process-cellular_process-signal_transduction;GO:0043531:molecular_function-binding-ADP_binding;GO:0061809:molecular_function-catalytic_activity-NAD+_nucleotidase,…	-	-	-
gene_BSBN01000389.1_000003	0.361799	0.0892178	-1.03161	1.48e-07	-0.99815	9.91e-07	3.86194	5.15394	6.05044	7.5502	6.60034	6.01281	3.60905	3.13958	2.89322	3.87	3.86951	3.09253	1.0033	0.0102193	-1.20407	1.0923e-07	-0.869632	0.000112621	3.50601	6.55423	2.5284	8.57396	8.29235	7.92737	3.14905	3.12699	4.42491	4.31067	4.23438	4.65571	hypothetical protein SUGI_0404980 [Cryptomeria japonica]	MFS domain-containing protein {ECO:0000259|PROSITE:PS50850};	GO:0022857:molecular_function-transporter_activity-transmembrane_transporter_activity;GO:0016020:cellular_component-cellular_anatomical_entity-membrane;GO:0016021:cellular_component-cellular_anatomical_entity-integral_component_of_membrane;GO:0055085:biological_process-cellular_process-transmembrane_transport	-	K24193(gsj:114373589)	STP; MFS transporter, SP family, sugar:H+ symporter
gene_BSBN01000391.1_000032	-	-	1.69019	0.00385701	0.466203	0.476284	0.522914	0.311784	0.410588	0.531767	0.155416	0.194857	0.600547	1.02602	1.43718	0.639542	0.28888	0.291478	-1.05827	0.125045	2.03801	0.00308692	0.29429	0.582574	0.899399	1.78299	4.74423	1.46558	1.24566	0.607145	5.17448	7.38517	1.38018	1.25779	1.81424	1.0357	hypothetical protein SUGI_1099020 [Cryptomeria japonica]	CYP866A17 {ECO:0000313|EMBL:ATG29999.1};	GO:0004497:molecular_function-catalytic_activity-monooxygenase_activity;GO:0016020:cellular_component-cellular_anatomical_entity-membrane;GO:0020037:molecular_function-binding-heme_binding;GO:0042617:biological_process-metabolic_process-paclitaxel_biosynthetic_process;GO:0016021:cellular_component-cellular_anatomical_entity-integral_component_of_membrane;GO:0016705:molecular_function-catalytic_ac…	-	-	-
gene_BSBN01000391.1_000033	0.525232	0.261235	0.226069	0.616414	-1.82722	0.000429198	0.159834	0.240921	0.194622	0.147337	0.34423	0.369857	0.339097	0.366332	0.320982	0.070841	0.105159	0.066199	0.510831	0.180793	0.193163	0.615699	-1.00255	0.00990654	0.64404	0.523392	0.835888	0.931238	1.06511	0.836502	0.71525	1.33615	1.14885	0.398096	0.493784	0.484846	hypothetical protein SUGI_1511860 [Cryptomeria japonica]	Putative truncated TIR-NBS-LRR protein {ECO:0000313|EMBL:ADW94528.1};	GO:0016787:molecular_function-catalytic_activity-hydrolase_activity;GO:0050135:molecular_function-catalytic_activity-NAD(P)+_nucleosidase_activity;GO:0007165:biological_process-cellular_process-signal_transduction;GO:0043531:molecular_function-binding-ADP_binding;GO:0003953:molecular_function-catalytic_activity-NAD+_nucleosidase_activity;GO:0061809:molecular_function-catalytic_activity-NAD+_nucle…	-	-	-
gene_BSBN01000391.1_000053	-	-	-	-	2.31848	0.00198925	0.643836	2.19713	0.06989	0.246241	0.278675	0.143641	0.139573	0.263153	0.069283	1.58766	1.71337	0.254986	-0.744798	0.247929	-0.869486	0.075618	1.79602	0.00151316	7.36318	6.31189	23.7213	10.8775	7.42413	3.47446	3.95231	4.41707	3.29002	19.5889	38.9638	15.275	hypothetical protein SUGI_1100700 [Cryptomeria japonica]	Late embryogenesis abundant protein {ECO:0000313|EMBL:AAC24488.1};	-	-	-	-
gene_BSBN01000391.1_000205	-	-	-	-	1.59295	0.00503301	0.576559	0.602787	1.14279	0.678738	0.278208	0.573349	0.611632	0.210364	2.07693	1.24272	0.847186	2.67422	-0.0883001	0.918183	-0.694467	0.113861	-3.1988	0.0058139	2.0595	1.44941	0.204722	1.06422	1.47633	1.03231	0.689567	0.781357	0.696118	0	0.116525	0.241215	hypothetical protein SUGI_1105340 [Cryptomeria japonica]	-	-	-	-	-
gene_BSBN01000391.1_000209	0.257638	0.484977	0.478406	0.370344	1.31754	0.000189518	1.812	3.92077	2.77959	3.48469	3.17395	3.5346	2.66651	2.47845	9.34032	11.9406	5.65808	8.33152	0.33555	0.675848	-1.13842	0.0533233	-3.08228	0.0106699	3.83854	1.87812	0.677036	1.49863	2.36413	4.3363	0.816398	1.45746	1.42444	0.059734	0.056636	0.789531	-	-	-	-	-	-
gene_BSBN01000393.1_000002	-	-	-	-	2.66748	0.000251886	0.270946	0.607862	0.299682	0.091093	0.010512	0.00532	1.08548	0.250211	0.076278	0.746469	0.387952	0.543699	-3.16271	0.0374951	2.6456	0.0444959	2.03574	0.183192	0.378596	3.00017	1.76824	0	0.263945	0.153006	1.22831	1.49409	0.999442	1.47587	1.05554	0.070893	hypothetical protein SUGI_0342510 [Cryptomeria japonica]	Uncharacterized protein {ECO:0000313|EnsemblPlants:AUR62020080-RA:cds};	GO:0006749:biological_process-cellular_process-glutathione_metabolic_process	map00480:Glutathione metabolism;map01100:Metabolic pathways	K00799(cqi:110683403)	GST, gst; glutathione S-transferase [EC:2.5.1.18]
gene_BSBN01000394.1_000021	-0.001663	1	-0.0336769	0.97493	1.61791	0.00261262	0.739664	0.841988	0.75767	0.780778	0.634824	0.923584	1.56591	0.438038	0.318932	4.26444	1.12033	1.98353	-2.04991	0.00114722	-	-	-	-	1.26357	0.84878	0.4931	0.161484	0.207912	0.255916	0.034809	0	0.032269	0.128209	0	0.327768	hypothetical protein SUGI_0858420 [Cryptomeria japonica]	-	-	-	-	-
gene_BSBN01000394.1_000043	0.055242	0.891311	-0.953997	0.0269832	-1.72112	0.0048918	0.911182	0.776586	1.16265	0.763844	0.790523	1.41948	0.358465	0.626833	0.558603	0.452738	0.364654	0.087314	-0.471016	0.590921	-1.41214	0.010504	-0.395518	0.612959	2.02537	1.55538	0.158696	1.0199	0.986079	0.759684	0.202927	0.249343	0.568325	0.396953	0.238158	1.38336	hypothetical protein SUGI_0857640 [Cryptomeria japonica]	Glutamate receptor {ECO:0000256|PIRNR:PIRNR037090};	GO:0034220:biological_process-cellular_process-ion_transmembrane_transport;GO:0006811:biological_process-localization-ion_transport;GO:0016020:cellular_component-cellular_anatomical_entity-membrane;GO:0016021:cellular_component-cellular_anatomical_entity-integral_component_of_membrane;GO:0015276:molecular_function-transporter_activity-ligand_gated_ion_channel_activity	-	K05387(smo:SELMODRAFT_102172)	GRIP; glutamate receptor, ionotropic, plant
gene_BSBN01000395.1_000021	-	-	1.47293	0.0081273	-	-	0.407866	0.629973	0.59078	0.438046	0.306062	1.14316	2.06244	1.75073	1.56114	0.306808	0.66943	0.713165	-	-	2.70943	4.84025e-08	-	-	1.28341	0.521761	0.484936	0.595718	1.22074	1.05078	7.74498	5.9177	5.06477	0.421759	0	1.88322	hypothetical protein SUGI_0526860 [Cryptomeria japonica]	SHSP domain-containing protein {ECO:0000259|PROSITE:PS01031};	-	map04141:Protein processing in endoplasmic reticulum	K13993(pavi:110763340)	HSP20; HSP20 family protein
gene_BSBN01000396.1_000010	-2.39015	1.34e-11	1.96582	1.37e-05	2.57884	1.84e-09	2.26811	1.85924	2.02638	0.24435	0.520943	0.395823	1.29634	2.27185	1.07208	2.10411	3.406	3.37668	-3.61015	0.000228653	3.65284	5.05486e-05	4.4156	1.281e-10	0.153133	2.01176	1.75853	0.150864	0.136038	0.097943	1.42657	0.490325	2.67444	3.0071	1.97563	2.49484	-	-	-	-	-	-
gene_BSBN01000396.1_000031	1.15547	1.47e-05	0.83779	0.00170872	-0.405882	0.181226	3.00635	3.04099	3.5577	8.59712	5.7445	7.21828	10.0697	14.044	14.861	4.09279	5.41502	7.03636	0.952126	0.022238	0.290957	0.457373	-1.81456	0.0335389	20.4731	16.0503	9.50809	21.0294	30.4527	38.1364	48.0137	38.286	21.637	2.08024	4.0163	18.4166	hypothetical protein SUGI_0246890 [Cryptomeria japonica]	NBS/LRR {ECO:0000313|EMBL:AAM28911.1};	GO:0043531:molecular_function-binding-ADP_binding	-	-	-
gene_BSBN01000396.1_000032	1.23035	3.49e-05	1.121	0.00027281	-0.338633	0.332017	2.30021	2.1369	2.90639	6.29538	5.59655	5.51493	8.50523	15.3903	14.4075	2.88128	5.28033	5.82405	0.97842	0.00832019	0.0907864	0.796454	-2.00765	0.0258211	30.0772	19.4753	14.76	34.6367	46.6436	46.5218	56.1831	50.9981	26.5119	1.89979	5.30087	23.2601	hypothetical protein SUGI_0297280 [Cryptomeria japonica]	AAA domain-containing protein {ECO:0000259|SMART:SM00382};	GO:0043531:molecular_function-binding-ADP_binding	-	-	-
gene_BSBN01000397.1_000007	-7.01392	9.02e-27	8.51902	5.31e-39	4.82559	8.53e-07	1.92484	1.31858	2.39272	0.036381	0	0	3.66287	5.73464	7.4521	0.15454	0.65082	0.490086	-14.5443	3.8543e-116	14.7953	2.60915e-35	-	-	15.0274	14.3741	13.528	0	0	0	20.2526	22.6512	6.54726	0	2.20699	0.081693	hypothetical protein SUGI_0774780 [Cryptomeria japonica]	Putative TIR-NBS-LRR protein {ECO:0000313|EMBL:ADW94527.1};	GO:0016787:molecular_function-catalytic_activity-hydrolase_activity;GO:0050135:molecular_function-catalytic_activity-NAD(P)+_nucleosidase_activity;GO:0006952:biological_process-response_to_stimulus-defense_response;GO:0007165:biological_process-cellular_process-signal_transduction;GO:0043531:molecular_function-binding-ADP_binding;GO:0003953:molecular_function-catalytic_activity-NAD+_nucleosidase_…	-	-	-
gene_BSBN01000400.1_000023	-0.582002	0.157251	1.91747	6.81e-06	0.718508	0.0832918	0.849899	1.64768	1.19096	0.8569	0.686382	0.934437	1.9523	3.09735	4.49276	1.66058	1.55488	0.91094	-	-	1.76891	0.0171012	-	-	0.371444	1.10795	0.076128	0.082523	0.537724	0.420102	1.32807	0.797484	1.48849	0.643348	0.034261	1.36427	hypothetical protein SUGI_0239290 [Cryptomeria japonica]	Uncharacterized protein {ECO:0000313|EMBL:ABK23290.1};	GO:0016021:cellular_component-cellular_anatomical_entity-integral_component_of_membrane;GO:0016020:cellular_component-cellular_anatomical_entity-membrane	-	-	-
gene_BSBN01000400.1_000027	0.744273	0.00316492	1.07844	0.00319774	0.281779	0.325023	11.9066	7.93189	10.7011	14.7832	15.2489	21.391	20.4033	32.8808	56.7682	17.6627	16.9878	29.0632	0.0489964	0.949671	-0.190741	0.647453	-2.25222	0.0317428	15.2945	13.6246	2.02416	9.23393	16.3825	7.19074	10.5656	10.8746	6.70376	1.18418	0.253649	5.13645	hypothetical protein SUGI_0239290 [Cryptomeria japonica]	Uncharacterized protein {ECO:0000313|EMBL:ABK23290.1};	GO:0016021:cellular_component-cellular_anatomical_entity-integral_component_of_membrane;GO:0016020:cellular_component-cellular_anatomical_entity-membrane	-	-	-
gene_BSBN01000400.1_000028	1.02283	3.79e-05	0.832906	0.0177413	0.693718	0.0514541	4.93875	5.03841	4.68008	11.3502	7.16549	11.4415	10.6697	16.5899	26.7304	14.0489	10.3584	24.9674	1.25464	0.0459786	-0.679487	0.136408	-1.89214	0.206051	10.2786	8.65536	2.06924	12.3573	19.0056	19.6171	11.704	14.552	4.99236	0.900588	0.062421	12.1307	hypothetical protein SUGI_0239290 [Cryptomeria japonica]	Uncharacterized protein {ECO:0000313|EMBL:ABK23290.1};	GO:0016021:cellular_component-cellular_anatomical_entity-integral_component_of_membrane;GO:0016020:cellular_component-cellular_anatomical_entity-membrane	-	-	-
gene_BSBN01000400.1_000029	1.02163	4.5e-05	0.747239	0.0402346	0.0668722	0.802705	22.0409	14.2245	19.0511	43.168	26.8912	43.17	39.9782	50.007	104.421	39.1487	31.2237	51.8883	1.49713	0.0263344	-0.195187	0.639016	-1.8532	0.130913	27.6055	22.245	5.28938	32.719	58.7746	64.2624	58.3396	49.5894	27.0227	6.09581	0.614614	36.2817	hypothetical protein SUGI_0239290 [Cryptomeria japonica]	Uncharacterized protein {ECO:0000313|EMBL:ABK23290.1};	GO:0016021:cellular_component-cellular_anatomical_entity-integral_component_of_membrane;GO:0016020:cellular_component-cellular_anatomical_entity-membrane	-	-	-
gene_BSBN01000400.1_000043	0.845052	0.00891478	-2.16706	8.07e-08	-0.242476	0.443634	1.98176	1.6639	2.25682	2.88923	3.03595	4.74557	0.782068	0.524344	1.08915	2.98253	3.08168	3.09895	11.4831	1.48728e-29	-1.48695	0.328438	-0.117493	0.823949	0	0	0	3.75343	3.45502	5.23362	2.13092	2.1955	0	2.16292	3.08338	5.89852	-	-	-	-	-	-
gene_BSBN01000402.1_000019	-	-	2.52282	0.013166	-	-	0.136992	0.156691	0	0.067575	0.026943	0.163623	0.052997	0.462171	1.04547	0.348541	0.195489	0	-1.70429	0.0362515	-	-	-	-	1.72551	1.33431	0.275494	0.438981	0.425274	0.174715	0.300393	0.227051	0.045754	0.127949	0.018676	4.17227	hypothetical protein SUGI_0087450 [Cryptomeria japonica]	TIR domain-containing protein {ECO:0000259|PROSITE:PS50104};	GO:0016787:molecular_function-catalytic_activity-hydrolase_activity;GO:0050135:molecular_function-catalytic_activity-NAD(P)+_nucleosidase_activity;GO:0007165:biological_process-cellular_process-signal_transduction;GO:0043531:molecular_function-binding-ADP_binding;GO:0003953:molecular_function-catalytic_activity-NAD+_nucleosidase_activity;GO:0061809:molecular_function-catalytic_activity-NAD+_nucle…	-	-	-
gene_BSBN01000402.1_000030	-	-	1.63468	4.28e-05	1.50438	0.000337348	0.21323	0.08525	0.107498	0.267114	0.415582	0.40343	1.09522	1.04433	1.31079	0.950056	1.27686	0.924156	-	-	2.02501	0.0107695	-	-	0.026048	0	0.059446	0.224408	0.327979	0.029976	0.654041	0.810815	0.8799	0.190125	0	1.02529	hypothetical protein SUGI_1150300 [Cryptomeria japonica]	-	-	-	-	-
gene_BSBN01000404.1_000009	-0.473397	0.360198	0.486611	0.308597	1.09212	0.00345345	0.781991	2.60433	2.55301	1.15787	1.34434	1.75227	2.45379	2.56532	1.03001	2.7163	3.6374	2.95706	-0.444652	0.323279	0.67826	0.0940112	1.00317	0.0190278	2.09333	3.39996	4.22352	2.33134	2.63572	2.05938	4.58667	3.35565	3.16176	5.76823	4.38853	3.70938	hypothetical protein SUGI_1041060 [Cryptomeria japonica]	-	-	-	-	-
gene_BSBN01000409.1_000010	1.03909	0.00493103	-0.472679	0.201031	-1.11371	0.0711829	2.91946	3.3713	2.1188	9.18692	3.98819	4.23707	3.6906	3.72451	5.258	1.1414	1.55253	5.50792	2.12174	2.88811e-05	-0.181828	0.76436	-2.7679	0.0421505	2.83482	1.47387	2.3859	5.00402	9.95612	14.0123	7.85625	13.8461	3.4582	0.094247	0.245888	3.73099	hypothetical protein SUGI_0441850 [Cryptomeria japonica]	Xyloglucan endotransglucosylase/hydrolase {ECO:0000256|RuleBase:RU361120};	GO:0016787:molecular_function-catalytic_activity-hydrolase_activity;GO:0042546:biological_process-cellular_process-cell_wall_biogenesis;GO:0005975:biological_process-metabolic_process-carbohydrate_metabolic_process;GO:0016762:molecular_function-catalytic_activity-xyloglucan:xyloglucosyl_transferase_activity;GO:0005618:cellular_component-cellular_anatomical_entity-cell_wall;GO:0016798:molecular_fu…	-	K08235(atr:18435613)	E2.4.1.207; xyloglucan:xyloglucosyl transferase [EC:2.4.1.207]
gene_BSBN01000409.1_000011	1.00919	0.000289615	0.132557	0.631668	-0.741651	0.0532538	9.57642	9.41341	8.29617	25.055	13.7545	16.4255	18.2513	20.4233	22.507	7.37577	9.15251	17.1008	1.5405	0.000118867	-0.299639	0.459429	-2.08022	0.0477648	20.4504	17.1293	11.448	31.322	52.3655	59.5131	31.3526	56.3099	27.0844	1.66225	3.59115	27.1786	hypothetical protein SUGI_0441810, partial [Cryptomeria japonica]	Xyloglucan endotransglucosylase/hydrolase {ECO:0000256|RuleBase:RU361120};	GO:0016787:molecular_function-catalytic_activity-hydrolase_activity;GO:0042546:biological_process-cellular_process-cell_wall_biogenesis;GO:0005975:biological_process-metabolic_process-carbohydrate_metabolic_process;GO:0016762:molecular_function-catalytic_activity-xyloglucan:xyloglucosyl_transferase_activity;GO:0005618:cellular_component-cellular_anatomical_entity-cell_wall;GO:0016798:molecular_fu…	map04075:Plant hormone signal transduction	K14504(atr:18447891)	TCH4; xyloglucan:xyloglucosyl transferase TCH4 [EC:2.4.1.207]
gene_BSBN01000409.1_000016	1.4971	0.000214138	-0.228078	0.559743	-0.592141	0.208286	0.807618	1.57916	1.04005	2.86869	2.9708	3.91297	2.02577	2.64006	3.797	1.27482	1.75489	3.59158	1.52611	0.0308293	-1.15397	0.103117	-1.27589	0.188025	1.11318	3.05219	2.04928	1.92817	8.33972	7.45594	1.44598	2.1995	4.29514	0.90888	0.939584	5.20729	hypothetical protein SUGI_0441850 [Cryptomeria japonica]	Xyloglucan endotransglucosylase/hydrolase {ECO:0000256|RuleBase:RU361120};	GO:0016787:molecular_function-catalytic_activity-hydrolase_activity;GO:0042546:biological_process-cellular_process-cell_wall_biogenesis;GO:0005975:biological_process-metabolic_process-carbohydrate_metabolic_process;GO:0016762:molecular_function-catalytic_activity-xyloglucan:xyloglucosyl_transferase_activity;GO:0005618:cellular_component-cellular_anatomical_entity-cell_wall;GO:0016798:molecular_fu…	map04075:Plant hormone signal transduction	K14504(vvi:100258257)	TCH4; xyloglucan:xyloglucosyl transferase TCH4 [EC:2.4.1.207]
gene_BSBN01000409.1_000018	1.19635	0.000286061	0.627501	0.0268049	-0.810627	0.168312	1.66445	1.69481	1.28995	4.45295	3.17033	3.11668	5.41245	5.30007	6.10318	0.986094	1.07037	4.18716	1.25089	0.0249304	0.753473	0.0844466	-2.00993	0.0342029	3.66624	4.16368	1.69653	4.17011	9.76543	8.88209	9.19429	16.8869	11.9406	0.425169	0.818993	4.17463	hypothetical protein SUGI_0441690 [Cryptomeria japonica]	Putative xyloglucan endotransglucosylase/hydrolase protein 23 {ECO:0000313|EMBL:MPA59490.1};	GO:0016787:molecular_function-catalytic_activity-hydrolase_activity;GO:0005975:biological_process-metabolic_process-carbohydrate_metabolic_process;GO:0016762:molecular_function-catalytic_activity-xyloglucan:xyloglucosyl_transferase_activity;GO:0016798:molecular_function-catalytic_activity-hydrolase_activity,_acting_on_glycosyl_bonds;GO:0008152:-;GO:0016740:molecular_function-catalytic_activity-tr…	map04075:Plant hormone signal transduction	K14504(nsy:104211853)	TCH4; xyloglucan:xyloglucosyl transferase TCH4 [EC:2.4.1.207]
gene_BSBN01000409.1_000027	-1.52986	0.0958698	2.77958	1.42e-11	0.990035	0.00254044	0.369751	7.86703	0.719208	0.984427	0.884151	1.21075	10.8728	3.33878	7.36353	2.84959	1.95863	1.42021	-2.61507	0.0290485	1.56643	0.0299381	0.264555	0.741356	0.1926	0.343977	3.29983	0.057484	0.271697	0.24937	0.847299	0.44652	0.415586	0.370073	0.173579	0.135968	hypothetical protein SUGI_0696090 [Cryptomeria japonica]	TSA: Wollemia nobilis Ref_Wollemi_Transcript_14554_2441 transcribed RNA sequence {ECO:0000313|EMBL:JAG86690.1};	GO:0043531:molecular_function-binding-ADP_binding	-	-	-
gene_BSBN01000411.1_000011	1.18058	0.00114511	0.0876449	0.74528	-0.0479497	0.852523	4.19172	1.51948	2.66653	6.80299	4.7555	7.55592	8.69777	6.82526	5.01933	5.09728	6.0905	7.62399	0.288812	0.656204	-1.05047	0.00275173	0.264514	0.742799	4.84075	10.0936	1.54479	5.6786	8.19208	6.44856	2.57659	4.61796	2.45562	16.8033	1.36674	5.95647	putative phosphate transporter [Cryptomeria japonica]	Putative phosphate transporter {ECO:0000313|EMBL:BAE92291.1};	GO:0015293:molecular_function-transporter_activity-symporter_activity;GO:0006817:biological_process-localization-phosphate_ion_transport;GO:0016021:cellular_component-cellular_anatomical_entity-integral_component_of_membrane;GO:0016020:cellular_component-cellular_anatomical_entity-membrane;GO:0005315:molecular_function-transporter_activity-inorganic_phosphate_transmembrane_transporter_activity;GO…	-	K08176(pavi:110757499)	PHO84; MFS transporter, PHS family, inorganic phosphate transporter
gene_BSBN01000411.1_000043	1.1934	0.0229555	0.755074	0.142136	-0.942388	0.185312	0.287997	0.39353	0.343392	0.297293	0.860294	1.20751	0.937164	1.50417	1.60961	0.754641	0.355319	0.128409	0.599894	0.340725	0.0470376	0.936701	-2.47233	0.000110966	0.553965	1.56388	0.674687	0.707808	2.05759	1.45505	1.44681	2.01325	0.816576	0.14999	0.290381	0.289778	hypothetical protein SUGI_0657470 [Cryptomeria japonica]	Receptor-like serine/threonine-protein kinase {ECO:0000256|PIRNR:PIRNR000641};	GO:0006468:biological_process-cellular_process-protein_phosphorylation;GO:0016301:molecular_function-catalytic_activity-kinase_activity;GO:0016310:biological_process-cellular_process-phosphorylation;GO:0016021:cellular_component-cellular_anatomical_entity-integral_component_of_membrane;GO:0016020:cellular_component-cellular_anatomical_entity-membrane;GO:0000166:molecular_function-binding-nucleoti…	-	-	-
gene_BSBN01000411.1_000050	1.72123	0.00066107	-0.845616	0.0971817	-0.424316	0.237783	0.404188	0.114717	0.300615	1.16145	0.603883	0.992555	0.266751	0.871448	0.399209	0.66945	0.745817	0.666584	-0.250888	0.711869	-0.492228	0.363851	-1.49733	0.0221221	0.842204	1.28415	0.323859	1.07541	0.594868	0.418577	0.649103	0.349255	0.453899	0.263779	0.119514	0.327766	hypothetical protein SUGI_0657470 [Cryptomeria japonica]	Receptor-like serine/threonine-protein kinase {ECO:0000256|PIRNR:PIRNR000641};	GO:0006468:biological_process-cellular_process-protein_phosphorylation;GO:0016301:molecular_function-catalytic_activity-kinase_activity;GO:0016310:biological_process-cellular_process-phosphorylation;GO:0016021:cellular_component-cellular_anatomical_entity-integral_component_of_membrane;GO:0016020:cellular_component-cellular_anatomical_entity-membrane;GO:0000166:molecular_function-binding-nucleoti…	-	-	-
gene_BSBN01000417.1_000021	0.813874	0.0137459	-0.227591	0.504013	-1.03401	0.00676469	1.72437	1.10451	1.62606	3.4859	2.19048	2.37247	1.68067	2.1016	2.8536	0.900331	1.61413	1.51941	0.824153	0.334149	-0.36852	0.457003	-1.02165	0.0257713	1.68703	1.67456	0.103065	2.08757	1.81831	2.06708	0.76483	1.55422	2.30668	1.05369	1.38359	0.583123	hypothetical protein SUGI_1117730 [Cryptomeria japonica]	ABC transporter domain-containing protein {ECO:0000259|PROSITE:PS50893};	GO:0016021:cellular_component-cellular_anatomical_entity-integral_component_of_membrane;GO:0016020:cellular_component-cellular_anatomical_entity-membrane;GO:0055085:biological_process-cellular_process-transmembrane_transport;GO:0042626:molecular_function-transporter_activity-ATPase_coupled_transmembrane_transporter_activity	-	-	-
gene_BSBN01000417.1_000029	-0.37494	0.351957	1.4456	0.000584801	0.573555	0.217128	0.539453	0.449571	0.685887	0.353967	0.63689	0.291207	1.65425	0.795955	1.18484	0.851289	0.373293	0.708699	-	-	-	-	2.78415	0.00473953	0.183818	0.067481	0.03195	0.070051	0.043318	0.048332	0.108804	0.131792	0.641444	0.501503	0.051135	0.606788	hypothetical protein SUGI_1117880 [Cryptomeria japonica]	Uncharacterized protein {ECO:0000313|EMBL:ACN40311.1};	GO:0016787:molecular_function-catalytic_activity-hydrolase_activity	-	-	-
gene_BSBN01000418.1_000031	-	-	6.00788	8.64e-17	-	-	0.041707	0	0	0.042112	0	0.039502	1.58424	3.10061	1.28122	0.124972	0.466908	0.444406	-	-	5.58655	0.00130336	-	-	0.045926	0.08209	0.059399	0	0.051823	0.159824	5.43291	5.01556	0.221376	0.156357	0.793136	0.021836	-	-	-	-	-	-
gene_BSBN01000418.1_000033	-0.424307	0.0800826	-0.805816	0.00416573	-1.33203	1.34e-05	9.4799	8.46626	9.84938	7.18872	7.36144	6.18987	4.16124	4.31676	3.54888	3.2896	2.50984	2.55239	0.263628	0.482983	-0.44297	0.245078	-1.25686	0.00826375	3.79212	4.32074	5.29862	4.69402	4.98725	6.24772	3.17581	4.73327	3.64879	2.86236	1.38127	2.26876	hypothetical protein SUGI_0226300 [Cryptomeria japonica]	LOW QUALITY PROTEIN: disease resistance protein RPP4-like {ECO:0000313|RefSeq:XP_031398500.1};	GO:0016787:molecular_function-catalytic_activity-hydrolase_activity;GO:0050135:molecular_function-catalytic_activity-NAD(P)+_nucleosidase_activity;GO:0006952:biological_process-response_to_stimulus-defense_response;GO:0007165:biological_process-cellular_process-signal_transduction;GO:0043531:molecular_function-binding-ADP_binding;GO:0003953:molecular_function-catalytic_activity-NAD+_nucleosidase_…	-	K13730(snn:EWH46_18040)	inlA; internalin A
gene_BSBN01000420.1_000051	0.238653	0.234811	-2.36404	3.53e-19	-0.547351	0.0171939	5.56065	5.47862	4.64376	5.9998	7.16704	5.37707	0.937589	1.36839	1.33772	4.46526	4.82725	3.61108	0.57407	0.023448	-4.16518	4.04893e-47	-0.569469	0.0222757	3.47676	3.69404	4.96928	6.70146	5.98527	5.22542	0.317051	0.349302	0.308368	3.6156	4.0546	4.10643	hypothetical protein SUGI_1196070 [Cryptomeria japonica]	TSA: Wollemia nobilis Ref_Wollemi_Transcript_28220_3686 transcribed RNA sequence {ECO:0000313|EMBL:JAG85475.1};	GO:0048511:-;GO:0005634:cellular_component-cellular_anatomical_entity-nucleus;GO:0000160:biological_process-cellular_process-phosphorelay_signal_transduction_system	map04712:Circadian rhythm - plant	K12129(tcc:18586308)	PRR7; pseudo-response regulator 7
gene_BSBN01000420.1_000074	0.307144	0.107971	-1.39794	2.17e-08	-0.308229	0.140625	33.1406	35.0735	43.8619	39.9506	47.4896	51.5789	23.5588	16.1288	13.8065	38.8839	42.6657	32.5901	0.0370069	0.966332	-1.42831	0.0416241	0.330426	0.493814	48.5079	9.93992	4.84065	32.0533	15.5488	19.7267	1.87525	13.7795	9.02703	16.0355	24.1777	41.6832	hypothetical protein SUGI_1195460 [Cryptomeria japonica]	Uncharacterized protein {ECO:0000313|EMBL:VVW79924.1};	-	-	-	-
gene_BSBN01000426.1_000011	0.0701763	0.894783	1.8833	0.0033402	0.0914171	0.86753	0.422382	0.462608	0.666144	0.440349	0.887144	0.267273	0.847993	1.52689	3.86272	0.474088	0.734107	0.534642	-0.858594	0.361145	0.376454	0.659044	-2.31293	0.021552	3.74015	4.39362	1.27612	0.197629	3.05935	1.98292	2.54752	2.53097	1.68983	0.185403	0.300645	0.527827	hypothetical protein SUGI_0421730 [Cryptomeria japonica]	TSA: Wollemia nobilis Ref_Wollemi_Transcript_14780_2565 transcribed RNA sequence {ECO:0000313|EMBL:JAG86623.1};	GO:0050832:biological_process-biological_process_involved_in_interspecies_interaction_between_organisms-defense_response_to_fungus;GO:0006468:biological_process-cellular_process-protein_phosphorylation;GO:0016020:cellular_component-cellular_anatomical_entity-membrane;GO:0016310:biological_process-cellular_process-phosphorylation;GO:0016021:cellular_component-cellular_anatomical_entity-integral_co…	-	-	-
gene_BSBN01000426.1_000012	-	-	2.75343	6.47e-07	-	-	0.098393	0.210405	0.12192	0.095017	0.098798	0.03328	0.329261	0.503559	0.729649	0.195122	0.127551	0.108926	-1.27555	0.13207	1.40344	0.029825	-0.696872	0.426892	1.33335	2.87323	0.485169	0.248178	1.12149	0.589894	2.19853	1.75264	1.14503	0.117493	0.467095	0.586892	hypothetical protein SUGI_0421730 [Cryptomeria japonica]	TSA: Wollemia nobilis Ref_Wollemi_Transcript_14780_2565 transcribed RNA sequence {ECO:0000313|EMBL:JAG86623.1};	GO:0050832:biological_process-biological_process_involved_in_interspecies_interaction_between_organisms-defense_response_to_fungus;GO:0006468:biological_process-cellular_process-protein_phosphorylation;GO:0016020:cellular_component-cellular_anatomical_entity-membrane;GO:0016310:biological_process-cellular_process-phosphorylation;GO:0016021:cellular_component-cellular_anatomical_entity-integral_co…	-	-	-
gene_BSBN01000428.1_000016	-0.444005	0.197141	-3.51249	6.56e-07	0.617933	0.253546	4.66974	4.08259	6.0023	2.97581	2.35461	5.56703	0.505768	0.385336	0.057313	10.465	3.47391	3.01736	0.196651	0.719201	-4.67855	3.95487e-13	-0.948328	0.251361	3.37893	7.60956	6.72049	3.20667	5.65904	10.9818	0.174978	0.221014	0.362661	4.1955	5.39882	0.663344	hypothetical protein SUGI_0435160, partial [Cryptomeria japonica]	Uncharacterized protein {ECO:0000313|EMBL:ERN06494.1};	GO:0030418:biological_process-metabolic_process-nicotianamine_biosynthetic_process;GO:0030410:molecular_function-catalytic_activity-nicotianamine_synthase_activity	-	K05953(atr:18434693)	E2.5.1.43; nicotianamine synthase [EC:2.5.1.43]
gene_BSBN01000428.1_000026	0.0825488	0.804762	1.09377	0.0217563	-0.269682	0.345492	4.83771	4.01935	8.25114	4.61648	6.02781	7.52366	5.81207	10.2513	23.3273	5.90591	4.30626	5.11913	0.690223	0.097614	0.0331476	0.866348	-2.56641	0.000425331	30.089	20.0031	11.1363	31.5053	37.8881	30.8658	34.9351	36.0682	29.9775	2.63019	2.16025	11.4485	hypothetical protein KI387_014512 [Taxus chinensis]	TSA: Wollemia nobilis Ref_Wollemi_Transcript_18904_1269 transcribed RNA sequence {ECO:0000313|EMBL:JAG86140.1};	GO:0005509:molecular_function-binding-calcium_ion_binding	map04626:Plant-pathogen interaction	K13448(egu:105037682)	CML; calcium-binding protein CML
gene_BSBN01000429.1_000031	-3.21536	0.00424169	0.87416	0.445894	2.7777	0.0362517	9.94793	4.70006	3.78488	1.31972	0	0.674447	0.732732	2.04379	0.87775	9.33868	3.1309	1.38413	-4.60933	9.60255e-06	-	-	4.76007	0.000116644	12.8932	12.8359	2.67018	0.108567	0.231011	0.808399	0.193346	0.449602	0.021323	3.11299	4.0357	23.62	hypothetical protein SUGI_0860210 [Cryptomeria japonica]	PR5 allergen Cup s 3.1 {ECO:0000313|EMBL:AAR21073.1};	-	-	-	-
gene_BSBN01000429.1_000032	-8.17127	6.42e-26	-	-	-	-	2.08229	1.11819	1.81268	0.009338	0	0	0.018308	0.414219	0	0.448226	1.73604	0.515518	-10.2743	1.78775e-18	-	-	-	-	1.13674	1.98107	1.08387	0	0	0	0	0	0	0	0	0	hypothetical protein OPV22_018350 [Ensete ventricosum]	Chlorophyll a-b binding protein, chloroplastic {ECO:0000256|RuleBase:RU363080};	GO:0009535:cellular_component-cellular_anatomical_entity-chloroplast_thylakoid_membrane;GO:0009579:cellular_component-cellular_anatomical_entity-thylakoid;GO:0016168:molecular_function-binding-chlorophyll_binding;GO:0009536:cellular_component-cellular_anatomical_entity-plastid;GO:0009522:cellular_component-protein_containing_complex-photosystem_I;GO:0009523:cellular_component-protein_containing_c…	map00196:Photosynthesis - antenna proteins;map01100:Metabolic pathways	K08912(zju:107413540)	LHCB1; light-harvesting complex II chlorophyll a/b binding protein 1
gene_BSBN01000431.1_000004	0.162304	0.620218	1.75788	5e-07	0.0484308	0.90137	2.27586	2.99076	2.07611	2.59798	2.3332	3.30419	6.07635	12.595	9.55882	4.08738	2.22336	2.34127	0.652795	0.139728	2.34295	5.68604e-05	1.17352	0.0302618	2.57504	3.022	1.56553	4.15596	3.82806	3.35522	34.994	12.735	8.60617	14.2725	3.87586	7.05175	hypothetical protein SUGI_1008760 [Cryptomeria japonica]	22.0 kDa heat shock protein-like {ECO:0000313|RefSeq:XP_016450172.1};	GO:0005737:cellular_component-cellular_anatomical_entity-cytoplasm;GO:0051259:biological_process-cellular_process-protein_complex_oligomerization;GO:0006457:biological_process-cellular_process-protein_folding;GO:0042542:biological_process-response_to_stimulus-response_to_hydrogen_peroxide;GO:0051082:molecular_function-binding-unfolded_protein_binding;GO:0009408:biological_process-response_to_stim…	map04141:Protein processing in endoplasmic reticulum	K13993(nta:107775020)	HSP20; HSP20 family protein
gene_BSBN01000435.1_000029	-	-	1.94848	0.00292515	-	-	0.22901	0.267317	0	0.14633	0.064598	0.229883	0.222793	0.779948	0.761909	0.033658	0.117709	0.149907	-0.300215	0.720452	1.31646	0.00491052	-0.698466	0.497859	0.230494	0.682221	2.13848	1.19408	0.61205	0.578244	1.74431	2.37608	1.71914	0.341082	1.04313	0.050173	hypothetical protein KI387_043608 [Taxus chinensis]	aspartic proteinase nepenthesin-1-like {ECO:0000313|RefSeq:XP_020110084.1};	-	-	-	-
gene_BSBN01000435.1_000041	-	-	2.06877	2.59e-05	1.86674	0.000222396	0.539951	0.460466	0.843774	0.513999	0.237547	0.197553	1.09176	1.70161	1.30238	1.53782	0.856257	1.19152	-	-	-	-	1.27463	0.0416258	0.709917	0	0.151343	1.04073	0.385176	0.493346	0.283444	0.252906	0.214161	1.25693	1.11121	2.15378	hypothetical protein SUGI_0284710 [Cryptomeria japonica]	Uncharacterized protein {ECO:0000313|EMBL:ERN07681.1};	GO:0005096:molecular_function-molecular_function_regulator-GTPase_activator_activity;GO:0043547:biological_process-biological_regulation-positive_regulation_of_GTPase_activity	map04144:Endocytosis	K12486(atr:18435910)	SMAP; stromal membrane-associated protein
gene_BSBN01000437.1_000017	1.15002	0.00729372	1.03573	0.0386896	1.54648	0.000102394	0.208238	0.344599	0.469353	1.01268	0.585436	0.658461	1.78019	0.599602	5.14574	1.6059	1.84235	7.25577	1.22816	0.0160473	-0.193322	0.797761	-0.109058	0.946932	0.48887	0.73327	0.191576	1.75039	1.30407	1.10878	0.654124	0.416799	2.40171	2.75717	0	1.03509	hypothetical protein SUGI_0538400 [Cryptomeria japonica]	Uncharacterized protein {ECO:0000313|EMBL:OAE21922.1};	GO:0006468:biological_process-cellular_process-protein_phosphorylation;GO:0016301:molecular_function-catalytic_activity-kinase_activity;GO:0016310:biological_process-cellular_process-phosphorylation;GO:0016021:cellular_component-cellular_anatomical_entity-integral_component_of_membrane;GO:0016020:cellular_component-cellular_anatomical_entity-membrane;GO:0030247:molecular_function-binding-polysacc…	-	-	-
gene_BSBN01000438.1_000026	0.736371	0.080637	-0.718014	0.372177	-1.67891	4.6e-05	3.57858	6.27382	8.69612	15.9665	9.17296	5.89015	14.7207	3.37081	1.05435	3.27365	2.37422	4.19909	-	-	-	-	2.77277	0.0355283	0.243279	1.4391	0.083719	0.214069	0.186824	0.14123	0.187218	0.19101	0.604453	1.23165	0.029527	2.45927	hypothetical protein KI387_000558 [Taxus chinensis]	TSA: Wollemia nobilis Ref_Wollemi_Transcript_19001_1263 transcribed RNA sequence {ECO:0000313|EMBL:JAG86112.1};	GO:0055114:-;GO:0016491:molecular_function-catalytic_activity-oxidoreductase_activity	-	K18980(pda:103716883)	EO, FaQR; 2-methylene-furan-3-one reductase [EC:1.3.1.105]
gene_BSBN01000444.1_000042	-0.728809	0.00790954	1.21806	3.02e-06	0.433068	0.137118	2.19012	1.71653	2.45262	1.96348	1.24075	0.959044	2.82526	3.06199	2.94096	1.44763	1.98907	1.81085	-0.947102	0.036474	1.73733	1.54528e-14	0.897184	0.0616726	1.48052	4.79821	3.6531	1.86819	1.62618	1.78218	4.87363	5.51136	5.86793	1.84041	2.67178	4.87956	hypothetical protein SUGI_0434910 [Cryptomeria japonica]	Putative TIR/NBS/LRR disease resistance protein {ECO:0000313|EMBL:AAM28917.1};	GO:0016787:molecular_function-catalytic_activity-hydrolase_activity;GO:0050135:molecular_function-catalytic_activity-NAD(P)+_nucleosidase_activity;GO:0006952:biological_process-response_to_stimulus-defense_response;GO:0007165:biological_process-cellular_process-signal_transduction;GO:0043531:molecular_function-binding-ADP_binding;GO:0003953:molecular_function-catalytic_activity-NAD+_nucleosidase_…	-	-	-
gene_BSBN01000444.1_000085	-0.294681	0.48066	-1.27368	0.0323563	0.151582	0.710259	3.48507	7.20029	3.54035	4.84509	3.91695	2.84328	2.54161	1.86551	0.43912	4.34053	5.92458	2.8406	-0.0488471	0.951183	-2.14835	0.000290478	-0.185789	0.796762	4.16017	2.39399	0.895718	3.86727	1.41231	2.05494	0.470069	0.547644	0.549699	2.46963	0.892608	2.90407	hypothetical protein SUGI_0343850 [Cryptomeria japonica]	-	-	-	-	-
gene_BSBN01000457.1_000009	0.522377	0.262144	-1.36448	0.000749943	-0.0572087	0.883944	2.6562	1.66254	0.793582	1.71937	2.29324	3.33524	0.936092	1.28358	0.666921	3.04785	2.60601	1.55686	-0.131649	0.795095	-1.42663	0.0210584	0.288717	0.574678	3.92743	3.26946	1.8661	1.64875	3.20839	3.4522	0.367334	1.39315	1.29143	3.39637	1.98263	4.55243	hypothetical protein SUGI_0882970 [Cryptomeria japonica]	Fe2OG dioxygenase domain-containing protein {ECO:0000259|PROSITE:PS51471};	GO:0046872:molecular_function-binding-metal_ion_binding;GO:0055114:-;GO:0016491:molecular_function-catalytic_activity-oxidoreductase_activity	-	K24028(atr:105420915)	DMR6, DLO; salicylic acid 3-hydroxylase [EC:1.14.11.-]
gene_BSBN01000457.1_000028	-	-	1.05638	0.0208188	0.668372	0.106171	0.688863	0.502274	1.1683	0.664668	0.351684	0.476577	0.897932	1.47544	0.797616	0.830487	0.75527	0.856617	-1.11685	0.0162108	-	-	-	-	0.952382	0.843311	0.764693	0.382843	0.368154	0.413264	0.170021	1.43019	0.433626	0.39468	0.115891	0.387807	hypothetical protein KI387_022007 [Taxus chinensis]	S-locus glycoprotein domain-containing protein {ECO:0000313|EMBL:PWA37578.1};	GO:0006468:biological_process-cellular_process-protein_phosphorylation;GO:0016310:biological_process-cellular_process-phosphorylation;GO:0016301:molecular_function-catalytic_activity-kinase_activity;GO:0000166:molecular_function-binding-nucleotide_binding;GO:0004674:molecular_function-catalytic_activity-protein_serine/threonine_kinase_activity;GO:0016740:molecular_function-catalytic_activity-tran…	-	-	-
gene_BSBN01000457.1_000033	0.480497	0.457887	-0.0888991	0.872713	1.38425	0.00796312	0.406289	0.158686	0.537826	0.310622	0.334018	1.16851	0.517478	0.491399	0.614745	1.68133	1.35504	1.48181	0.0611185	0.922081	-0.190457	0.663753	1.24754	0.0209005	0.345719	1.70248	1.28433	1.24264	1.164	1.19656	1.19231	1.28375	0.694778	1.29011	3.07433	4.13159	hypothetical protein SUGI_0882900 [Cryptomeria japonica]	Fe2OG dioxygenase domain-containing protein {ECO:0000259|PROSITE:PS51471};	GO:0046872:molecular_function-binding-metal_ion_binding;GO:0055114:-;GO:0016491:molecular_function-catalytic_activity-oxidoreductase_activity	-	K24028(atr:105420915)	DMR6, DLO; salicylic acid 3-hydroxylase [EC:1.14.11.-]
gene_BSBN01000457.1_000055	-0.0354526	0.863867	3.62747	2.98e-68	-0.556185	0.0425001	1.7806	2.20036	2.03684	1.97226	2.02586	1.8813	22.0081	22.4682	29.3492	0.981496	1.31247	1.78058	0.197335	0.620814	5.94371	3.59712e-49	0.4924	0.146586	0.807657	0.527208	0.546001	0.720612	0.663775	0.773947	55.8713	25.0406	50.8538	0.941133	1.16888	0.872039	hypothetical protein SUGI_0882450 [Cryptomeria japonica]	Putative LHY {ECO:0000313|EMBL:BAP76056.1};	GO:0005634:cellular_component-cellular_anatomical_entity-nucleus;GO:0003677:molecular_function-binding-DNA_binding	map04712:Circadian rhythm - plant	K12133(zma:100192868)	LHY; MYB-related transcription factor LHY
gene_BSBN01000460.1_000016	-	-	5.89522	4.61e-20	-	-	0.32524	0.205092	0.196637	0.019619	0.009437	0	0.573816	0.909227	0.790655	0.219678	0.132713	0.34255	-	-	9.5936	2.58944e-19	-	-	0	0	0.363722	0	0	0	0.520379	0.355063	0.738476	0	0	0.375365	hypothetical protein SUGI_1178590 [Cryptomeria japonica]	-	-	-	-	-
gene_BSBN01000460.1_000028	-4.93194	4.1e-10	6.22756	5.69e-10	8.52261	1.08e-36	0.925755	0.984372	0.767478	0.083028	0	0	1.54379	1.53916	3.59152	7.61648	11.2804	14.2001	-	-	10.0989	5.44104e-05	-	-	0	0	1.90906	0	0	0	1.80811	0.010283	0.91939	0	0	0	hypothetical protein KI387_012282 [Taxus chinensis]	Uncharacterized protein {ECO:0000313|EMBL:KAF7151953.1};	-	-	-	-
gene_BSBN01000460.1_000056	-0.830736	0.0284996	1.7675	4.36e-05	1.93911	2.43e-05	4.99383	3.39645	3.30769	2.76896	2.23531	1.56562	8.97022	4.1267	9.83869	12.8369	4.63613	8.37535	-2.23755	0.00448714	-	-	-	-	2.76576	1.4605	1.80994	0.133465	0.341127	0.779922	2.06727	1.53112	1.56434	0.423914	0.067204	0.07565	hypothetical protein SUGI_0919680 [Cryptomeria japonica]	-	-	-	-	-
gene_BSBN01000465.1_000080	-	-	3.63815	1.73e-08	-	-	0.533727	0.13597	0.023638	0.065819	0.07873	0.210363	1.09538	0.91783	2.67556	0.382627	0.149415	0.026944	1.13004	0.00495545	-0.362865	0.331267	-1.45227	0.00492065	2.73947	3.08625	4.91864	7.80037	10.7686	4.69855	6.90939	6.29056	4.50357	3.65991	3.37573	1.30596	hypothetical protein KI387_007114, partial [Taxus chinensis]	jacalin-related lectin 3 {ECO:0000313|RefSeq:XP_020092773.1};	GO:0030246:molecular_function-binding-carbohydrate_binding	-	-	-
gene_BSBN01000465.1_000084	-1.87791	0.000744864	-	-	2.73267	1.28e-07	0.65729	0.331775	0.548002	0.065432	0.098187	0.245046	0.244938	0.030618	1.33592	0.908697	0.997116	0.933955	-1.42064	0.0157648	-1.75314	0.00567713	-1.8297	0.035207	1.07347	0.478274	0.653854	0.161087	0.387873	0.275996	0.120753	0.056808	0.057605	0.149895	0.016354	0.055709	hypothetical protein SUGI_0019520 [Cryptomeria japonica]	LRK1 {ECO:0000313|EMBL:AJP06318.1};	GO:0006468:biological_process-cellular_process-protein_phosphorylation;GO:0016301:molecular_function-catalytic_activity-kinase_activity;GO:0016310:biological_process-cellular_process-phosphorylation;GO:0016021:cellular_component-cellular_anatomical_entity-integral_component_of_membrane;GO:0016020:cellular_component-cellular_anatomical_entity-membrane;GO:0000166:molecular_function-binding-nucleoti…	-	-	-
gene_BSBN01000465.1_000100	0.0331008	0.935722	-0.315879	0.431287	-1.04056	0.0364619	0.939791	0.45352	0.712299	0.589434	0.891341	0.679	0.350579	0.679786	0.726953	0.524194	0.378513	0.151222	0.0148757	0.989333	-2.10409	0.00488727	-0.797963	0.248601	1.2713	0.489583	0.195362	1.23385	0.321824	0.478734	0.062309	0.176679	0.221803	0.339947	0.256194	0.535226	hypothetical protein SUGI_0019930 [Cryptomeria japonica]	Lipoxygenase {ECO:0000256|RuleBase:RU003975};	GO:0006633:biological_process-cellular_process-fatty_acid_biosynthetic_process;GO:0031408:biological_process-metabolic_process-oxylipin_biosynthetic_process;GO:0006629:biological_process-metabolic_process-lipid_metabolic_process;GO:0051213:molecular_function-catalytic_activity-dioxygenase_activity;GO:0016702:molecular_function-catalytic_activity-oxidoreductase_activity,_acting_on_single_donors_wi…	map00591:Linoleic acid metabolism	K15718(dzi:111280136)	LOX1_5; linoleate 9S-lipoxygenase [EC:1.13.11.58]
gene_BSBN01000467.1_000007	-4.76336	1.88e-15	5.47637	1.27e-20	-	-	0.842183	0.955572	1.14041	0.047477	0.038291	0	1.40584	1.66254	1.54797	0.09098	0.490534	0.072884	-5.09486	0.00187791	5.08713	5.26661e-17	-	-	5.83584	7.22269	0.030899	0.068966	0.201628	0.087379	5.63479	3.67901	3.74968	0.031814	2.37187	0.073181	hypothetical protein SUGI_0369410 [Cryptomeria japonica]	TIR domain-containing protein {ECO:0000259|PROSITE:PS50104};	GO:0007165:biological_process-cellular_process-signal_transduction	-	-	-
gene_BSBN01000467.1_000059	0.671343	0.0027803	1.03595	0.000969034	0.659693	0.0106516	8.32061	9.56554	5.77183	13.883	12.0334	11.9252	23.6609	15.9491	39.2185	14.0937	19.8817	26.9196	1.33673	0.0272422	-0.116983	0.759876	-1.72149	0.0650351	6.96707	3.33542	1.41128	9.00528	10.6232	10.631	9.77298	12.6168	5.00315	0.885576	0.750678	7.14131	hypothetical protein SUGI_0126740 [Cryptomeria japonica]	CYP73A171 {ECO:0000313|EMBL:ATG29970.1};	GO:0004497:molecular_function-catalytic_activity-monooxygenase_activity;GO:0020037:molecular_function-binding-heme_binding;GO:0042617:biological_process-metabolic_process-paclitaxel_biosynthetic_process;GO:0016705:molecular_function-catalytic_activity-oxidoreductase_activity,_acting_on_paired_donors,_with_incorporation_or_reduction_of_molecular_oxygen;GO:0005506:molecular_function-binding-iron_io…	map00130:Ubiquinone and other terpenoid-quinone biosynthesis;map00940:Phenylpropanoid biosynthesis;map00941:Flavonoid biosynthesis;map00945:Stilbenoid, diarylheptanoid and gingerol biosynthesis;map01100:Metabolic pathways;map01110:Biosynthesis of secondary metabolites	K00487(egu:105049276)	CYP73A; trans-cinnamate 4-monooxygenase [EC:1.14.14.91]
gene_BSBN01000470.1_000026	-0.326349	0.454887	1.10493	0.00477208	0.343534	0.527606	0.173499	0.234278	0.436618	0.230983	0.207172	0.239106	0.330006	0.468541	0.685229	0.153483	0.18688	0.539294	-0.559914	0.280614	1.22106	0.0149756	1.43645	0.00141519	0.645593	0.34945	0.427776	0.256515	0.251927	0.452752	0.855717	0.440499	0.935788	0.840007	0.883255	0.840318	hypothetical protein SUGI_0966750 [Cryptomeria japonica]	Uncharacterized protein {ECO:0000313|EMBL:ERP47697.1};	-	-	-	-
gene_BSBN01000473.1_000008	1.0182	5.81e-05	0.827828	0.00964022	0.455579	0.220869	2.63247	1.7118	2.2439	5.60469	3.48844	4.32063	5.59415	6.59133	11.9268	4.46158	4.14428	10.1527	0.597445	0.320477	-0.350829	0.314746	-1.57876	0.00124147	9.13197	8.87268	2.11136	6.94946	13.7291	10.2538	10.0036	8.23006	5.60558	3.04079	1.84164	5.18111	hypothetical protein SUGI_0753770 [Cryptomeria japonica]	TSA: Wollemia nobilis Ref_Wollemi_Transcript_14334_3949 transcribed RNA sequence {ECO:0000313|EMBL:JAG86780.1};	GO:0006468:biological_process-cellular_process-protein_phosphorylation;GO:0016021:cellular_component-cellular_anatomical_entity-integral_component_of_membrane;GO:0016020:cellular_component-cellular_anatomical_entity-membrane;GO:0000166:molecular_function-binding-nucleotide_binding;GO:0004672:molecular_function-catalytic_activity-protein_kinase_activity;GO:0005524:molecular_function-binding-ATP_bi…	-	-	-
gene_BSBN01000476.1_000001	0.770046	0.0127686	1.06111	0.000173439	-0.930486	0.000447001	1.11662	0.955454	0.554232	1.63709	1.11644	1.41956	1.89549	3.25321	3.18639	0.733834	0.72624	0.690087	0.441109	0.0515434	0.0888148	0.681275	-1.19766	0.00748675	6.56699	7.63465	6.27145	10.4926	8.94827	7.76456	12.0629	7.71362	10.1014	2.97076	2.49078	8.06718	hypothetical protein SUGI_0669290 [Cryptomeria japonica]	Putative TIR-NBS-LRR protein {ECO:0000313|EMBL:ADW94527.1};	GO:0016787:molecular_function-catalytic_activity-hydrolase_activity;GO:0050135:molecular_function-catalytic_activity-NAD(P)+_nucleosidase_activity;GO:0006952:biological_process-response_to_stimulus-defense_response;GO:0007165:biological_process-cellular_process-signal_transduction;GO:0043531:molecular_function-binding-ADP_binding;GO:0061809:molecular_function-catalytic_activity-NAD+_nucleotidase,…	-	-	-
gene_BSBN01000476.1_000035	0.412005	0.381473	1.02879	0.0145638	0.0797228	0.828818	1.99115	0.703303	2.76077	2.06206	2.13677	3.08624	3.01629	3.74767	8.34974	3.36885	2.79624	1.6512	-0.219547	0.725091	0.492168	0.163194	-2.27848	0.00770053	5.96385	3.58587	1.18658	3.61907	2.94546	2.86133	5.96209	3.4543	3.63117	1.07693	0.091219	0.725321	hypothetical protein SUGI_0628150 [Cryptomeria japonica]	DUF569 domain-containing protein {ECO:0000259|Pfam:PF04601};	-	-	-	-
gene_BSBN01000476.1_000036	-	-	1.50619	0.0207943	-	-	0.111812	0.247142	0.072396	0.371078	0.02752	0.232811	0.541524	0.421708	0.545495	0.687102	0.237427	0.324932	-1.86065	0.00355771	1.52795	0.0565476	-	-	0.691526	0.590422	0.428487	0.254625	0.077563	0.105875	0.130837	0.496182	0.704494	0	0	0.042555	hypothetical protein SUGI_0628200 [Cryptomeria japonica]	DUF569 domain-containing protein {ECO:0000259|Pfam:PF04601};	-	-	-	-
gene_BSBN01000476.1_000076	2.34091	0.0218301	-1.45218	0.0937269	-1.72951	0.0548068	0.280185	1.98185	2.21434	19.5741	1.67972	1.59101	3.13899	2.33858	2.91702	2.6157	1.52983	2.82207	0.578203	0.296641	0.122123	0.827706	-1.30516	0.00830875	6.89861	4.13741	2.71489	11.9735	4.43385	4.50131	6.77633	3.68604	12.0602	3.75647	2.32205	2.18981	hypothetical protein SUGI_0629270 [Cryptomeria japonica]	PHB domain-containing protein {ECO:0000259|SMART:SM00244};	-	-	-	-
gene_BSBN01000477.1_000003	-5.72678	4.1e-18	-	-	-	-	1.44205	1.5268	2.05229	0	0	0.078917	0.277011	0.332588	0.366013	0.099928	0.377143	0.55187	-2.42159	0.026821	-	-	-	-	0.289706	1.03427	4.32944	0.086385	0.466863	0.428707	1.41053	0.441052	0.144426	0.5586	0	0.239901	hypothetical protein SUGI_0455180 [Cryptomeria japonica]	VHS domain-containing protein {ECO:0000259|PROSITE:PS50179};	GO:0006886:biological_process-cellular_process-intracellular_protein_transport;GO:0043531:molecular_function-binding-ADP_binding	-	-	-
gene_BSBN01000482.1_000002	0.11151	0.610324	2.04591	1.08e-10	0.131727	0.627711	11.4611	9.129	11.5847	10.4611	10.7476	13.5509	40.0217	71.846	34.3737	17.1968	11.358	10.4706	-0.244422	0.588735	2.43492	1.53129e-06	0.826913	0.0486018	6.49471	12.2965	11.7533	5.06709	12.6304	7.66459	46.7104	64.6793	25.0826	17.3528	12.4747	14.5861	hypothetical protein SUGI_0538980 [Cryptomeria japonica]	SHSP domain-containing protein {ECO:0000259|PROSITE:PS01031};	-	map04141:Protein processing in endoplasmic reticulum	K13993(cpap:110812122)	HSP20; HSP20 family protein
gene_BSBN01000485.1_000020	-1.46568	0.00418404	2.95218	6.4e-05	3.09323	1.63e-14	1.1969	0.686002	0.43493	0.347017	0.192054	0.291578	2.0932	0.482027	4.10435	2.93566	2.30378	2.10278	-1.4218	0.046222	-	-	-	-	1.11231	0.990135	0.444845	0.137034	0.29762	0.51113	0.140593	0.134422	0.078749	0.258677	0.024778	1.04511	hypothetical protein SUGI_0723710 [Cryptomeria japonica]	Glucanase-like protein {ECO:0000313|EMBL:AAV66572.1};	GO:0016787:molecular_function-catalytic_activity-hydrolase_activity;GO:0005975:biological_process-metabolic_process-carbohydrate_metabolic_process;GO:0016798:molecular_function-catalytic_activity-hydrolase_activity,_acting_on_glycosyl_bonds;GO:0008152:-;GO:0004553:molecular_function-catalytic_activity-hydrolase_activity,_hydrolyzing_O_glycosyl_compounds	-	-	-
gene_BSBN01000489.1_000031	-0.181917	0.657572	-1.02867	0.0399008	0.52587	0.317685	2.18865	1.87607	1.52775	2.85188	1.22463	0.884767	1.27232	0.580458	0.604994	1.09974	2.74477	3.42	0.0151836	0.990983	-2.18791	0.0743243	-2.49581	0.0374	0.865919	0.423916	0.640516	1.41641	0.524746	0.037147	0.041427	0.262354	0.116464	0.090585	0.1829	0.062693	hypothetical protein SUGI_0320510 [Cryptomeria japonica]	Uncharacterized protein {ECO:0000313|EMBL:KAF9610290.1};	-	-	-	-
gene_BSBN01000492.1_000021	0.547258	0.0603066	0.00150724	0.999369	-1.07921	0.0278888	5.72839	6.34917	6.00891	6.37165	7.93508	12.2447	6.88632	11.8902	8.06268	7.17453	3.52405	2.03584	1.28086	0.228895	-0.728895	0.387477	-2.73552	0.000146661	27.6828	1.93484	1.97383	22.809	29.5725	27.5932	22.642	22.7729	1.63355	3.18296	1.06691	7.34696	hypothetical protein SUGI_0010560 [Cryptomeria japonica]	Uncharacterized protein {ECO:0000313|EMBL:ABK24016.1};	-	-	-	-
gene_BSBN01000495.1_000001	-1.20019	0.0281756	2.72622	4.5e-07	2.41817	4.34e-09	3.18062	0.893638	4.75125	1.06677	1.31131	1.44908	13.7276	2.81866	9.48205	10.3973	3.97567	6.61885	-0.661159	0.116415	-0.110445	0.834698	-1.60729	0.0119279	1.86734	2.59854	1.76536	1.13678	1.5554	1.22417	1.82134	0.649251	1.09641	0.57896	0.156573	0.500862	hypothetical protein SUGI_0565430 [Cryptomeria japonica]	TSA: Wollemia nobilis Ref_Wollemi_Transcript_14641_1453 transcribed RNA sequence {ECO:0000313|EMBL:JAG86662.1};	GO:0046872:molecular_function-binding-metal_ion_binding;GO:0055114:-;GO:0016491:molecular_function-catalytic_activity-oxidoreductase_activity	map00270:Cysteine and methionine metabolism;map01100:Metabolic pathways;map01110:Biosynthesis of secondary metabolites	K05933(pda:103701356)	E1.14.17.4; aminocyclopropanecarboxylate oxidase [EC:1.14.17.4]
gene_BSBN01000495.1_000006	-0.915909	0.0832957	2.6515	4.12e-07	2.59208	5.26e-13	4.10777	1.04172	5.5487	1.99939	1.58757	2.10084	17.4279	3.78477	14.9017	16.9291	8.25099	9.20177	-1.07488	0.00715313	-0.124196	0.802876	-0.682947	0.367812	2.10803	2.67255	2.25412	0.925471	1.15668	1.18806	1.2758	0.568951	1.12023	0.771067	0.162923	1.06054	hypothetical protein SUGI_0565430 [Cryptomeria japonica]	TSA: Wollemia nobilis Ref_Wollemi_Transcript_14641_1453 transcribed RNA sequence {ECO:0000313|EMBL:JAG86662.1};	GO:0046872:molecular_function-binding-metal_ion_binding;GO:0055114:-;GO:0016491:molecular_function-catalytic_activity-oxidoreductase_activity	map00270:Cysteine and methionine metabolism;map01100:Metabolic pathways;map01110:Biosynthesis of secondary metabolites	K05933(pda:103701356)	E1.14.17.4; aminocyclopropanecarboxylate oxidase [EC:1.14.17.4]
gene_BSBN01000495.1_000012	-0.507715	0.167023	1.23721	0.0023078	0.791955	0.0277702	7.99895	3.83728	5.96148	3.30841	3.08397	6.19216	8.98008	14.7552	6.19208	9.91468	5.94958	6.28421	-1.67333	0.00115011	2.40388	0.000831467	2.72853	6.85961e-05	1.87969	1.37584	3.69198	0.803629	0.748143	0.571831	3.25596	1.02406	7.00746	5.39181	1.41021	6.99189	hypothetical protein SUGI_0565450 [Cryptomeria japonica]	Fe2OG dioxygenase domain-containing protein {ECO:0000259|PROSITE:PS51471};	GO:0046872:molecular_function-binding-metal_ion_binding;GO:0055114:-;GO:0016491:molecular_function-catalytic_activity-oxidoreductase_activity	map00270:Cysteine and methionine metabolism;map01100:Metabolic pathways;map01110:Biosynthesis of secondary metabolites	K05933(atr:18436883)	E1.14.17.4; aminocyclopropanecarboxylate oxidase [EC:1.14.17.4]
gene_BSBN01000496.1_000019	-1.55358	0.0323297	1.10616	0.134278	-	-	4.27391	8.2367	4.20035	3.02038	0.197249	2.44232	2.88608	4.98337	4.54474	2.17162	4.24126	2.46767	-0.196397	0.638469	-0.25989	0.518447	-1.45859	0.0289652	25.1158	25.3909	13.8164	16.2512	19.0972	21.0501	13.1469	21.7057	11.5775	2.08984	7.26153	10.4488	hypothetical protein SUGI_0187450 [Cryptomeria japonica]	-	-	-	-	-
gene_BSBN01000499.1_000037	-0.70932	0.245445	1.12775	0.0131105	0.762167	0.177667	2.66904	9.47394	2.88853	5.34627	2.23457	1.63611	6.9632	7.37627	6.04682	5.23851	7.96218	2.67533	-1.20535	0.00921334	0.184804	0.751989	-0.359717	0.433299	16.0576	9.97733	24.5317	7.88551	4.44741	9.19925	12.057	8.75282	3.2104	3.96124	6.74152	5.71116	-	-	-	-	-	-
gene_BSBN01000499.1_000042	-0.118647	0.675304	4.04836	1.83e-33	0.159739	0.652123	16.3193	22.8286	9.84142	14.6098	15.9806	14.721	143.957	318.863	297.005	23.777	19.0619	8.50841	-0.407912	0.463348	3.37638	1.6683e-11	0.373849	0.377237	15.7088	50.9681	76.1227	28.3294	25.9257	49.7114	483.633	403.287	177.751	27.9826	62.2464	42.6486	hypothetical protein SUGI_0004830 [Cryptomeria japonica]	Inositol-3-phosphate synthase {ECO:0000256|ARBA:ARBA00012125};	GO:0004512:molecular_function-catalytic_activity-inositol_3_phosphate_synthase_activity;GO:0006021:biological_process-metabolic_process-inositol_biosynthetic_process;GO:0016853:molecular_function-catalytic_activity-isomerase_activity;GO:0008654:biological_process-metabolic_process-phospholipid_biosynthetic_process	map00562:Inositol phosphate metabolism;map01100:Metabolic pathways;map01110:Biosynthesis of secondary metabolites	K01858(rcu:8273270)	INO1, ISYNA1; myo-inositol-1-phosphate synthase [EC:5.5.1.4]
gene_BSBN01000499.1_000043	-0.0349094	0.855471	1.12299	5.32e-07	-0.170783	0.387182	38.3257	31.1866	25.546	31.1724	30.8929	30.9656	49.8625	82.703	72.1348	29.1389	31.8595	22.9487	0.170979	0.357934	1.02351	1.61886e-06	-0.0650288	0.802754	24.1533	29.5142	29.7145	29.1924	33.5861	30.5964	63.7578	71.5571	50.6852	34.5137	32.2475	20.0479	hypothetical protein SUGI_0004830 [Cryptomeria japonica]	Inositol-3-phosphate synthase {ECO:0000256|ARBA:ARBA00012125};	GO:0004512:molecular_function-catalytic_activity-inositol_3_phosphate_synthase_activity;GO:0006021:biological_process-metabolic_process-inositol_biosynthetic_process;GO:0016853:molecular_function-catalytic_activity-isomerase_activity;GO:0008654:biological_process-metabolic_process-phospholipid_biosynthetic_process	map00562:Inositol phosphate metabolism;map01100:Metabolic pathways;map01110:Biosynthesis of secondary metabolites	K01858(rcu:8273270)	INO1, ISYNA1; myo-inositol-1-phosphate synthase [EC:5.5.1.4]
gene_BSBN01000500.1_000001	0.0490365	0.95712	4.42697	1.25e-09	-0.352093	0.723615	0.196472	0.270741	0.170469	0.47154	0.114494	0.078614	2.51741	4.95263	7.17975	0.372216	0.118348	0.028566	1.61823	0.183712	4.41664	0.00026098	-1.1451	0.368104	0.303286	0.07141	0.341574	1.76584	0.418328	0.044294	15.1069	8.12826	23.6884	0.664585	0.105094	0.210339	-	-	-	-	-	-
gene_BSBN01000500.1_000109	1.11422	2.87e-05	-0.343423	0.193769	-0.352258	0.284941	7.65201	7.42445	6.30851	15.7551	10.4834	20.3926	12.6518	13.2812	11.3365	11.6378	8.67036	16.6269	0.863352	0.265492	-0.40077	0.231918	-2.16322	0.0479944	8.19957	10.5382	1.11249	9.15926	12.2395	15.5627	8.35536	11.3642	7.72481	0.465471	0.549779	6.87948	hypothetical protein SUGI_0336080 [Cryptomeria japonica]	BHLH domain-containing protein {ECO:0000259|PROSITE:PS50888};	GO:0003700:molecular_function-transcription_regulator_activity-DNA_binding_transcription_factor_activity;GO:0006355:biological_process-biological_regulation-regulation_of_transcription,_DNA_templated;GO:0046983:molecular_function-binding-protein_dimerization_activity;GO:0009960:biological_process-developmental_process-endosperm_development	-	-	-
gene_BSBN01000500.1_000123	0.0156111	0.968074	-1.03088	0.00406531	0.124981	0.761645	4.45199	2.78755	2.64869	4.9958	3.13567	1.91174	1.80482	1.59128	1.57454	2.22327	4.56631	4.34873	0.831495	0.0912599	-0.349092	0.436632	-1.16292	0.0355762	1.45219	0.997337	1.57852	3.66119	2.36053	1.15609	1.73815	1.97049	1.81488	0.732093	1.49685	0.878354	hypothetical protein SUGI_0335720 [Cryptomeria japonica]	Uncharacterized protein {ECO:0000313|EMBL:KAF8396093.1};	-	-	-	-
gene_BSBN01000500.1_000130	0.116447	0.701238	1.04472	0.000368549	0.377235	0.234729	6.49417	8.09137	9.31445	7.29244	8.21256	14.4255	20.299	22.8614	18.438	15.7273	10.4007	12.8784	1.94968	0.00256718	2.14065	0.000950541	1.13278	0.0460632	0.624486	1.1268	0.877362	5.99077	3.01159	2.19068	16.0318	14.381	15.1618	6.0363	8.13563	8.49146	hypothetical protein SUGI_0335670 [Cryptomeria japonica]	Adenine phosphoribosyltransferase {ECO:0000256|ARBA:ARBA00011893};	GO:0005737:cellular_component-cellular_anatomical_entity-cytoplasm;GO:0044209:biological_process-cellular_process-AMP_salvage;GO:0016740:molecular_function-catalytic_activity-transferase_activity;GO:0003999:molecular_function-catalytic_activity-adenine_phosphoribosyltransferase_activity;GO:0006166:biological_process-cellular_process-purine_ribonucleoside_salvage;GO:0016757:molecular_function-cata…	map00230:Purine metabolism;map01100:Metabolic pathways	K00759(jre:108981946)	APRT, apt; adenine phosphoribosyltransferase [EC:2.4.2.7]
gene_BSBN01000500.1_000149	0.217131	0.496518	1.36396	4.06e-05	0.871435	0.0204092	0.833916	0.57105	0.746816	1.16098	0.644164	0.707619	1.67379	1.93893	2.93828	1.01033	1.41805	2.25689	-0.0612246	0.945759	1.63126	0.00868803	0.902182	0.175971	0.14018	0.250768	0.797019	0.636755	0.355022	0.112949	1.12128	0.974337	1.26901	0.581058	0.613217	0.804596	hypothetical protein SUGI_0335250 [Cryptomeria japonica]	TSA: Wollemia nobilis Ref_Wollemi_Transcript_12548_4890 transcribed RNA sequence {ECO:0000313|EMBL:JAG87425.1};	GO:0016021:cellular_component-cellular_anatomical_entity-integral_component_of_membrane;GO:0016020:cellular_component-cellular_anatomical_entity-membrane	-	-	-
gene_BSBN01000502.1_000018	-0.337866	0.280502	1.65993	6.73e-08	0.049094	0.903749	7.68764	10.8999	8.00646	5.69351	5.35639	10.0725	21.8753	26.8191	18.8052	8.12499	9.59496	4.41798	0.268981	0.429151	3.50411	1.26932e-16	0.410202	0.32354	7.23309	9.51747	7.25042	11.6829	7.06192	10.0732	111.387	148.538	61.1605	17.3733	12.8407	7.51738	hypothetical protein KI387_008679 [Taxus chinensis]	SHSP domain-containing protein {ECO:0000259|PROSITE:PS01031};	-	map04141:Protein processing in endoplasmic reticulum	K13993(atr:18422995)	HSP20; HSP20 family protein
gene_BSBN01000502.1_000019	0.320994	0.275255	2.03752	1.13e-12	0.403053	0.446182	7.32305	9.67024	8.654	7.48532	9.6937	14.4726	36.8109	51.3594	44.8721	24.3395	13.8819	5.66053	0.345521	0.443821	2.87457	2.40261e-10	1.66672	0.000116619	8.94236	21.8152	12.1625	16.9378	13.8709	23.224	135.124	201.35	73.692	76.0221	31.1225	57.1448	hypothetical protein KI387_008679 [Taxus chinensis]	SHSP domain-containing protein {ECO:0000259|PROSITE:PS01031};	-	map04141:Protein processing in endoplasmic reticulum	K13993(mesc:110624489)	HSP20; HSP20 family protein
gene_BSBN01000502.1_000026	0.196039	0.779083	1.49366	0.149483	2.23641	0.000662882	0.423395	0.370979	1.12189	0.791307	1.16498	0.231709	4.81233	0.125523	1.4507	2.8076	1.78267	6.08153	9.60285	0.00162918	-0.0778208	0.982631	-2.17568	0.49466	0	0	0	1.47066	0.910451	0	0	2.17865	0	0	0.506433	0	hypothetical protein SUGI_0527380 [Cryptomeria japonica]	Uncharacterized protein {ECO:0000313|EMBL:JAG93206.1};	GO:0005452:molecular_function-transporter_activity-inorganic_anion_exchanger_activity;GO:0015698:biological_process-localization-inorganic_anion_transport;GO:0016021:cellular_component-cellular_anatomical_entity-integral_component_of_membrane;GO:0016020:cellular_component-cellular_anatomical_entity-membrane;GO:0006820:biological_process-localization-anion_transport	-	K24194(atr:18431406)	BOR; boron transporter
gene_BSBN01000503.1_000035	1.16964	0.000481267	0.402249	0.269211	0.619337	0.244135	1.75355	1.68236	3.08596	5.9521	2.79574	5.77933	4.22841	5.87368	9.25754	4.65819	4.10285	16.0394	1.66023	0.0722293	0.103497	0.845413	-2.55084	0.0165832	6.49333	4.14369	0.367214	6.32956	12.1731	16.9419	13.3808	18.9407	5.78678	0.548411	0.536732	4.70976	hypothetical protein SUGI_0185400 [Cryptomeria japonica]	TSA: Wollemia nobilis Ref_Wollemi_Transcript_4894_1889 transcribed RNA sequence {ECO:0000313|EMBL:JAG88910.1};	GO:0022857:molecular_function-transporter_activity-transmembrane_transporter_activity;GO:0016020:cellular_component-cellular_anatomical_entity-membrane;GO:0016021:cellular_component-cellular_anatomical_entity-integral_component_of_membrane;GO:0055085:biological_process-cellular_process-transmembrane_transport	-	K03444(atr:18422658)	ERD6, ESL1; MFS transporter, SP family, ERD6-like sugar transporter
gene_BSBN01000503.1_000056	-1.28857	0.0924294	2.66825	8.03e-09	1.13049	0.00862996	0.808397	4.88633	0.541756	0.956414	1.05139	0.533712	8.85053	3.4556	4.25805	2.44319	2.00717	1.22945	-2.60355	0.00124912	3.11653	0.000638709	-	-	0.703488	0.679351	0.366515	0.180037	0.024861	0.077725	1.20799	0.297408	0.979836	0.071777	0.04499	1.17025	hypothetical protein SUGI_0193750 [Cryptomeria japonica]	Late embryogenesis abundant protein LEA7-4 {ECO:0000313|EMBL:AJA33583.1};	-	-	-	-
gene_BSBN01000504.1_000027	-0.649347	0.0448014	-1.07281	0.0271545	0.500147	0.105522	2.94248	2.55432	1.94787	1.66759	1.58731	1.5075	0.937563	1.00991	0.313683	2.26663	2.15589	2.44252	-1.56902	0.022517	-0.322018	0.196984	0.617046	0.132481	30.885	32.536	175.001	26.6894	20.9171	29.4085	23.2603	19.5373	17.9797	62.2182	30.6885	23.8426	hypothetical protein E3N88_26426 [Mikania micrantha]	Histone H3 {ECO:0000256|RuleBase:RU004471};	GO:0005634:cellular_component-cellular_anatomical_entity-nucleus;GO:0046982:molecular_function-binding-protein_heterodimerization_activity;GO:0000786:cellular_component-protein_containing_complex-nucleosome;GO:0003677:molecular_function-binding-DNA_binding	-	K11253(dct:110110373)	H3; histone H3
gene_BSBN01000504.1_000029	-0.519419	0.0222522	-1.11644	0.00178765	0.243575	0.315457	20.4777	26.1996	19.7497	19.0863	14.9417	12.4597	9.59815	8.13316	3.95409	18.9661	20.9231	16.0286	-1.58497	0.0151008	-0.285097	0.184842	0.341418	0.430419	61.0533	59.1512	302.485	49.9132	36.7738	48.7322	37.0412	32.4264	40.41	92.4241	46.8829	30.3588	hypothetical protein CARUB_v10021660mg, partial [Capsella rubella]	Histone domain-containing protein {ECO:0000259|Pfam:PF00125};	GO:0046982:molecular_function-binding-protein_heterodimerization_activity;GO:0003677:molecular_function-binding-DNA_binding;GO:0000786:cellular_component-protein_containing_complex-nucleosome	-	K11253(dct:110110373)	H3; histone H3
gene_BSBN01000508.1_000014	1.60759	3.54e-10	-0.976913	0.000208214	-0.265984	0.401351	1.48397	1.09427	1.37545	4.56773	4.18569	3.34638	2.51159	1.73936	1.97694	2.0741	4.02304	4.13961	2.4079	0.00204659	-0.915968	0.31141	-2.81882	0.00368854	0.067317	0.659054	0.367707	2.17371	1.92583	1.66142	2.38396	0.357372	0.22469	0.113395	0.051917	0.607548	hypothetical protein SUGI_0747650 [Cryptomeria japonica]	TSA: Wollemia nobilis Ref_Wollemi_Transcript_14458_2483 transcribed RNA sequence {ECO:0000313|EMBL:JAG86732.1};	-	-	K01301(ppp:112276812)	NAALAD; N-acetylated-alpha-linked acidic dipeptidase [EC:3.4.17.21]
gene_BSBN01000508.1_000057	-0.101241	0.729298	3.5432	4.08e-40	-1.09312	0.00565205	1.52921	2.32631	2.12206	1.30287	1.8505	2.28857	18.0673	25.3106	21.8816	0.821405	1.28323	0.425964	0.104461	0.725268	3.56055	5.54198e-27	0.198762	0.51053	3.1614	3.79001	3.22357	3.32715	3.23298	4.37457	51.4902	27.2834	46.9325	4.55136	4.3186	3.45985	hypothetical protein SUGI_0749290 [Cryptomeria japonica]	Uncharacterized protein {ECO:0000313|EMBL:OAY48414.1};	GO:0003700:molecular_function-transcription_regulator_activity-DNA_binding_transcription_factor_activity;GO:0016987:molecular_function-transcription_regulator_activity-sigma_factor_activity;GO:0006355:biological_process-biological_regulation-regulation_of_transcription,_DNA_templated;GO:2000142:biological_process-biological_regulation-regulation_of_DNA_templated_transcription,_initiation;GO:00063…	-	K03093(thj:104801874)	sigI; RNA polymerase sigma factor
gene_BSBN01000508.1_000058	0.140517	0.684066	4.47872	2.93e-78	0.44786	0.184601	0.651143	0.524116	0.072173	0.552371	0.073975	0.958378	11.3411	10.6377	10.8326	0.621154	0.110172	1.20249	0.0702789	0.843898	4.72804	3.81819e-91	0.360162	0.314026	0.196741	0.54834	1.17842	0.462522	0.411601	0.574567	12.2051	11.0489	14.9627	0.600362	0.487218	1.68013	hypothetical protein SUGI_0749420 [Cryptomeria japonica]	Uncharacterized protein {ECO:0000313|EMBL:KAE8657568.1};	GO:0006355:biological_process-biological_regulation-regulation_of_transcription,_DNA_templated;GO:0007623:biological_process-rhythmic_process-circadian_rhythm	-	-	-
gene_BSBN01000508.1_000059	1.2932	7.16e-12	1.02552	0.00291907	-0.38515	0.263739	4.56214	4.6867	5.87342	14.3395	11.0348	11.828	15.2725	20.9214	40.5609	6.33624	7.1427	15.5798	1.72078	1.76424e-06	0.0101104	0.971172	-2.14839	0.00706615	30.831	21.1625	13.8065	68.9698	78.6694	71.6731	97.005	68.5288	51.397	5.52907	6.19198	35.723	hypothetical protein SUGI_0683450 [Cryptomeria japonica]	Putative TIR-NBS-LRR protein {ECO:0000313|EMBL:QEH91620.1};	GO:0016787:molecular_function-catalytic_activity-hydrolase_activity;GO:0050135:molecular_function-catalytic_activity-NAD(P)+_nucleosidase_activity;GO:0006952:biological_process-response_to_stimulus-defense_response;GO:0007165:biological_process-cellular_process-signal_transduction;GO:0043531:molecular_function-binding-ADP_binding;GO:0003953:molecular_function-catalytic_activity-NAD+_nucleosidase_…	-	-	-
gene_BSBN01000508.1_000064	1.1427	1.33e-06	0.746509	0.0493037	-0.418601	0.233332	2.93123	3.70508	4.89901	9.60587	7.10425	8.86094	8.49041	10.674	24.324	4.51501	4.51768	10.4803	1.48285	1.61424e-06	-0.161515	0.408132	-2.03085	0.00336066	29.6309	21.5715	15.8996	59.431	65.4892	64.0672	56.4812	62.5789	47.3715	7.92392	5.65384	30.9383	hypothetical protein SUGI_0670010 [Cryptomeria japonica]	TIR domain-containing protein {ECO:0000259|PROSITE:PS50104};	GO:0016787:molecular_function-catalytic_activity-hydrolase_activity;GO:0050135:molecular_function-catalytic_activity-NAD(P)+_nucleosidase_activity;GO:0006952:biological_process-response_to_stimulus-defense_response;GO:0007165:biological_process-cellular_process-signal_transduction;GO:0043531:molecular_function-binding-ADP_binding;GO:0003953:molecular_function-catalytic_activity-NAD+_nucleosidase_…	-	-	-
gene_BSBN01000508.1_000067	1.009	5.65e-05	0.44122	0.247434	-0.0722074	0.778523	16.9824	11.0655	11.4363	23.3712	22.0488	34.4676	22.5178	26.6076	60.8392	32.3148	21.7405	23.1526	0.490271	0.338548	-0.710287	0.0394374	-1.82845	0.0358489	39.0206	37.2364	11.6688	32.7459	55.5961	37.0745	35.654	20.3949	19.215	8.33636	1.79378	23.8593	hypothetical protein SUGI_0749470 [Cryptomeria japonica]	TSA: Wollemia nobilis Ref_Wollemi_Transcript_7171_2278 transcribed RNA sequence {ECO:0000313|EMBL:JAG88573.1};	GO:0003700:molecular_function-transcription_regulator_activity-DNA_binding_transcription_factor_activity;GO:0006355:biological_process-biological_regulation-regulation_of_transcription,_DNA_templated;GO:0005634:cellular_component-cellular_anatomical_entity-nucleus;GO:0003677:molecular_function-binding-DNA_binding;GO:0043565:molecular_function-binding-sequence_specific_DNA_binding	-	-	-
gene_BSBN01000509.1_000017	-0.112735	0.661009	1.94213	1.37e-09	0.468634	0.0450111	2.34	3.36755	2.13165	1.99769	2.75251	2.50825	5.64307	9.96795	12.7094	3.61733	2.92644	3.69706	0.0238772	0.950001	1.94143	2.36947e-11	1.04465	0.000273101	3.82064	4.31627	9.70482	5.36453	5.84016	6.48902	29.0515	22.0896	15.723	16.1749	10.4154	9.35252	hypothetical protein SUGI_0992140 [Cryptomeria japonica]	Sucrose-phosphate synthase {ECO:0000256|ARBA:ARBA00012536, ECO:0000256|RuleBase:RU368006};	GO:0016157:molecular_function-catalytic_activity-sucrose_synthase_activity;GO:0005985:biological_process-cellular_process-sucrose_metabolic_process;GO:0005986:biological_process-metabolic_process-sucrose_biosynthetic_process;GO:0016740:molecular_function-catalytic_activity-transferase_activity;GO:0046524:molecular_function-catalytic_activity-sucrose_phosphate_synthase_activity;GO:0016757:molecula…	map00500:Starch and sucrose metabolism;map01100:Metabolic pathways;map01110:Biosynthesis of secondary metabolites	K00696(atr:18447493)	E2.4.1.14; sucrose-phosphate synthase [EC:2.4.1.14]
gene_BSBN01000511.1_000045	-1.6053	0.034089	0.516592	0.541183	0.390467	0.647169	1.61039	1.32819	3.22766	0.322086	0.164388	1.53858	1.84956	0.569962	0.537134	0.974052	1.37305	0.332797	-0.255056	0.813871	-	-	1.77289	0.0449666	0.53607	1.32173	0.105501	1.11382	0.19312	0.373787	0.103526	0.242295	0.439659	0.897078	1.47385	3.19592	hypothetical protein SUGI_0106660 [Cryptomeria japonica]	Usp domain-containing protein {ECO:0000259|Pfam:PF00582};	-	-	-	-
gene_BSBN01000511.1_000084	0.59876	0.190225	1.57568	0.000151668	-0.254434	0.60093	0.561692	0.958021	0.619894	0.752958	0.819664	1.70774	2.74569	2.88546	4.29704	0.723334	0.701104	1.35521	-0.150424	0.800316	1.29612	0.0302285	-1.25538	0.267071	2.44048	1.23537	0.88939	0.961821	1.88615	1.33147	4.22723	4.48759	1.32769	0.064061	0.183907	1.40834	hypothetical protein SUGI_0107290 [Cryptomeria japonica]	Uncharacterized protein {ECO:0000313|EMBL:ABK23257.1};	GO:0016021:cellular_component-cellular_anatomical_entity-integral_component_of_membrane;GO:0016020:cellular_component-cellular_anatomical_entity-membrane	-	-	-
gene_BSBN01000511.1_000086	-0.289804	0.435156	1.03544	0.0102792	-0.090891	0.847263	12.8336	19.683	20.4751	8.74187	10.3173	22.9417	21.0066	26.3286	40.2296	20.9658	11.9622	7.32227	-0.227922	0.480394	1.17894	0.021729	0.235786	0.607362	6.87084	13.3262	8.10112	8.65539	7.26249	7.43189	16.5381	29.8108	7.34102	7.8331	6.35286	14.1127	hypothetical protein SUGI_0107370 [Cryptomeria japonica]	Uncharacterized protein {ECO:0000313|EMBL:ABK27080.1};	GO:0016021:cellular_component-cellular_anatomical_entity-integral_component_of_membrane;GO:0016020:cellular_component-cellular_anatomical_entity-membrane	-	-	-
gene_BSBN01000511.1_000090	-0.0399596	0.859562	1.06465	2.58e-07	-0.0436982	0.866953	6.35331	8.66217	8.62784	6.58851	8.26286	8.3087	15.6176	14.5836	18.9538	9.41894	6.72763	5.93822	1.00672	0.0265174	0.166392	0.689024	-0.9086	0.0398007	2.88149	5.15882	3.55423	7.5128	10.858	4.12286	7.84795	10.5186	6.67481	3.64864	4.05289	3.3331	hypothetical protein SUGI_0107470 [Cryptomeria japonica]	Usp domain-containing protein {ECO:0000259|Pfam:PF00582};	-	-	-	-
gene_BSBN01000517.1_000029	-	-	-	-	1.19929	0.020673	0.317447	0.515183	0.05933	0.649909	0.231615	0.244619	0.373104	0.399598	0.196648	0.716101	1.04426	0.891976	0.685007	0.0325177	0.00371005	0.991622	-1.10472	0.00881149	3.33134	4.58164	3.40926	6.87795	5.20871	6.06025	4.92913	6.21193	6.84212	1.70472	3.75014	2.78169	hypothetical protein SUGI_0742470 [Cryptomeria japonica]	Str_synth domain-containing protein {ECO:0000259|Pfam:PF03088};	GO:0005773:cellular_component-cellular_anatomical_entity-vacuole;GO:0016844:molecular_function-catalytic_activity-strictosidine_synthase_activity;GO:0009058:biological_process-metabolic_process-biosynthetic_process	-	-	-
gene_BSBN01000520.1_000016	1.04879	0.159724	1.79044	1.7e-06	-0.00658895	1	0.578508	1.04624	0.080923	0.725212	1.75128	1.05662	3.58206	4.61838	4.26373	1.98922	1.18928	0.393654	-0.821146	0.150571	1.34935	0.0236772	-0.323336	0.617494	1.91279	1.06989	1.4731	1.40733	0.494774	0.62011	2.4744	1.10297	2.79467	0.95895	0.368879	0.637645	hypothetical protein SUGI_0954940 [Cryptomeria japonica]	Uncharacterized protein {ECO:0000313|EMBL:PNR51362.1, ECO:0000313|EnsemblPlants:Pp3c7_18640V3.1};	-	-	-	-
gene_BSBN01000520.1_000068	-0.178039	0.533622	2.18911	2.04e-20	0.880262	0.00357432	2.8551	2.27647	3.36456	1.67589	2.1752	1.61985	7.11057	8.74305	7.26787	3.18041	2.47455	5.20724	-0.388841	0.521812	2.12444	3.82274e-06	1.11723	0.0990045	3.68949	4.7691	0.88485	1.01947	1.07885	2.21184	4.41673	5.65533	5.98411	1.24947	8.26165	2.98254	hypothetical protein SUGI_0840890 [Cryptomeria japonica]	TIR domain-containing protein {ECO:0000259|PROSITE:PS50104};	GO:0016787:molecular_function-catalytic_activity-hydrolase_activity;GO:0050135:molecular_function-catalytic_activity-NAD(P)+_nucleosidase_activity;GO:0006952:biological_process-response_to_stimulus-defense_response;GO:0007165:biological_process-cellular_process-signal_transduction;GO:0043531:molecular_function-binding-ADP_binding;GO:0003953:molecular_function-catalytic_activity-NAD+_nucleosidase_…	-	-	-
gene_BSBN01000520.1_000085	-0.189634	0.394157	1.18956	2.3e-09	0.184198	0.482398	2.53306	1.9781	2.4721	2.00077	1.92906	2.20949	4.54458	4.87074	4.78423	2.18978	1.88281	3.03368	-0.0332358	0.944707	1.18732	0.000380932	-0.197249	0.644256	3.47909	2.86094	1.53388	1.59386	3.04676	3.1094	5.10259	6.16383	6.21866	1.57117	2.38314	2.65005	hypothetical protein SUGI_0840960 [Cryptomeria japonica]	TIR domain-containing protein {ECO:0000259|PROSITE:PS50104};	GO:0016787:molecular_function-catalytic_activity-hydrolase_activity;GO:0050135:molecular_function-catalytic_activity-NAD(P)+_nucleosidase_activity;GO:0006952:biological_process-response_to_stimulus-defense_response;GO:0007165:biological_process-cellular_process-signal_transduction;GO:0043531:molecular_function-binding-ADP_binding;GO:0003953:molecular_function-catalytic_activity-NAD+_nucleosidase_…	-	-	-
gene_BSBN01000520.1_000104	-0.0769192	0.81351	2.02285	2e-06	0.795641	0.0215749	1.04121	0.718288	0.932989	1.21637	0.772946	0.572709	4.71933	1.70063	4.17466	1.17864	1.35906	1.99447	0.902889	0.104679	0.0151772	0.982764	-1.9106	0.00196434	2.01285	1.02865	0.895194	1.11885	3.37887	2.93417	4.86166	1.17582	1.33587	0.866001	0.289952	0.779501	hypothetical protein SUGI_0953140 [Cryptomeria japonica]	Uncharacterized protein {ECO:0000313|EMBL:KAF8410846.1};	-	-	-	-
gene_BSBN01000520.1_000108	-0.583881	0.225141	2.80123	1.98e-05	0.468497	0.387089	0.623769	0.592324	0.570096	0.660083	0.380897	0.155595	3.5853	0.930738	4.00284	0.538385	0.391427	0.753461	0.300069	0.632393	0.292759	0.593281	-1.7852	0.0132361	0.952424	0.579695	0.312935	0.398414	0.897945	1.00028	1.43242	0.658035	0.688163	0.369988	0.081017	0.202449	hypothetical protein SUGI_0953140 [Cryptomeria japonica]	ABC transporter C family member 3-like isoform X1 {ECO:0000313|RefSeq:XP_010252731.1};	GO:0000325:cellular_component-cellular_anatomical_entity-plant_type_vacuole;GO:0016021:cellular_component-cellular_anatomical_entity-integral_component_of_membrane;GO:0016020:cellular_component-cellular_anatomical_entity-membrane;GO:0042626:molecular_function-transporter_activity-ATPase_coupled_transmembrane_transporter_activity;GO:0000166:molecular_function-binding-nucleotide_binding;GO:0016887:…	-	-	-
gene_BSBN01000521.1_000010	1.43715	0.000977269	0.536503	0.130797	-0.238557	0.320778	2.43415	3.77063	8.67627	14.916	11.1682	14.3926	14.9634	12.9933	31.5975	10.9249	13.1661	10.7181	2.00315	0.192248	0.376166	0.474557	-3.03479	0.0291699	20.408	0.381467	0.22098	34.5506	27.8457	26.3238	68.1033	27.2722	17.1346	0.493714	0.201191	9.5658	hypothetical protein SUGI_0715160 [Cryptomeria japonica]	Uncharacterized protein {ECO:0000313|EMBL:ABK21233.1};	-	-	-	-
gene_BSBN01000521.1_000011	1.32458	0.00389125	0.518702	0.320543	-0.325642	0.352742	0.778111	1.02808	2.43077	3.71372	3.58101	3.40264	3.9411	2.07108	9.60933	1.92594	3.14767	3.62562	1.6316	0.154845	-0.105958	0.85022	-2.80682	0.025535	13.0906	1.15176	0.51984	20.0293	14.8941	12.9675	26.2338	10.9856	6.20807	0.275841	0.302148	5.87797	hypothetical protein SUGI_0715170 [Cryptomeria japonica]	NB-ARC domain-containing protein {ECO:0000259|Pfam:PF00931};	GO:0043531:molecular_function-binding-ADP_binding	-	-	-
gene_BSBN01000524.1_000022	1.14673	1.61e-05	0.729079	0.122094	0.167082	0.549133	1.74742	1.30054	1.47527	4.13221	3.40684	2.53317	2.92572	3.59443	10.4464	3.12299	3.53688	4.86166	0.673082	0.150043	-0.201941	0.477435	-1.9539	5.63274e-07	5.35956	3.13671	1.85703	4.46694	6.24922	6.02819	5.93236	4.45588	3.95285	1.21504	1.028	1.96196	hypothetical protein SUGI_0781980 [Cryptomeria japonica]	NB-ARC domain-containing protein {ECO:0000259|Pfam:PF00931};	GO:0043531:molecular_function-binding-ADP_binding	-	-	-
gene_BSBN01000524.1_000023	0.0375751	0.92596	1.74143	0.00224891	0.319635	0.283506	1.76316	0.795628	2.31011	1.77656	1.79209	1.4361	1.9215	3.84732	11.2808	1.584	1.96105	2.82656	-0.174315	0.808214	0.0451086	0.919125	-2.30854	8.72495e-11	10.0504	3.67282	1.33059	3.60868	5.06234	5.04047	6.00292	5.68705	2.1886	0.889359	0.716085	1.09475	hypothetical protein SUGI_0782050 [Cryptomeria japonica]	NB-ARC domain-containing protein {ECO:0000259|Pfam:PF00931};	GO:0043531:molecular_function-binding-ADP_binding	-	-	-
gene_BSBN01000524.1_000025	-0.796804	0.0952973	1.71408	0.00171123	1.31943	0.0258268	0.430068	0.556879	0.769238	0.55123	0.269621	0.191468	0.736603	0.775156	1.87563	0.436728	0.655797	1.49672	-0.0103806	0.989021	0.647763	0.048422	-1.23703	0.00228012	2.34864	1.47739	0.399705	1.10143	1.36667	1.80759	2.32875	2.19906	2.09935	0.548274	0.627473	0.601113	hypothetical protein SUGI_0782050 [Cryptomeria japonica]	NB-ARC domain-containing protein {ECO:0000259|Pfam:PF00931};	GO:0043531:molecular_function-binding-ADP_binding	map04626:Plant-pathogen interaction	K13459(jre:109021802)	RPS2; disease resistance protein RPS2
gene_BSBN01000525.1_000070	0.0734356	0.774749	-1.08336	7.61e-05	-0.540534	0.0108248	7.47704	13.8416	10.9874	10.5332	12.7377	10.7754	7.33761	4.62484	4.33648	7.35905	8.36143	8.10461	0.25937	0.619884	-1.29364	0.0183036	-0.511868	0.312666	0.55095	0.716352	1.38558	0.868852	0.996635	1.24903	0.235781	0.62654	0.368817	0.483176	0.743926	0.886548	hypothetical protein SUGI_0214060 [Cryptomeria japonica]	NPF family transporter {ECO:0000313|EMBL:AQX43145.1};	GO:0006857:biological_process-localization-oligopeptide_transport;GO:0022857:molecular_function-transporter_activity-transmembrane_transporter_activity;GO:0016020:cellular_component-cellular_anatomical_entity-membrane;GO:0016021:cellular_component-cellular_anatomical_entity-integral_component_of_membrane;GO:0055085:biological_process-cellular_process-transmembrane_transport	-	K14638(atr:18425837)	SLC15A3_4, PHT; solute carrier family 15 (peptide/histidine transporter), member 3/4
gene_BSBN01000526.1_000003	1.7685	1.08e-07	-0.0606948	0.854443	-0.401783	0.338073	1.96684	1.7378	2.2969	7.07997	4.14669	9.39342	5.43847	6.64156	7.86869	5.40481	2.89539	7.57904	1.29724	0.11227	-0.0428543	0.937891	-2.79172	0.0482605	3.61438	9.20562	1.24926	7.52458	6.54453	20.4771	10.7353	15.1712	7.34304	0.124675	0.210224	4.44435	hypothetical protein SUGI_1063120 [Cryptomeria japonica]	Tify domain-containing protein {ECO:0000259|PROSITE:PS51320};	-	map04075:Plant hormone signal transduction	K13464(zju:107435244)	JAZ; jasmonate ZIM domain-containing protein
gene_BSBN01000526.1_000006	1.19177	0.00162884	0.663995	0.0704595	-0.438971	0.240046	4.54711	6.23972	6.96452	10.6768	8.59508	21.5123	17.63	21.084	26.6485	8.79271	10.9262	10.8538	0.9912	0.338366	0.404704	0.382375	-2.51512	0.0223004	19.3094	24.1242	0.944811	20.8429	17.744	50.7418	46.1008	32.2066	39.3239	0.846947	1.71252	12.4638	hypothetical protein SUGI_1063120 [Cryptomeria japonica]	-	-	-	-	-
gene_BSBN01000526.1_000007	1.02538	0.010419	0.47041	0.266062	-0.367903	0.371335	3.18902	3.16476	3.0906	5.30398	3.33519	11.6781	6.54794	11.944	8.94988	5.58718	5.17141	5.20849	0.766901	0.299673	-0.00785431	0.983983	-3.09809	0.0138836	20.7371	20.1733	2.61199	16.6097	32.4693	29.3105	19.8918	37.0847	17.3567	0.287028	0.503669	7.67009	hypothetical protein SUGI_1063110 [Cryptomeria japonica]	-	-	-	-	-
gene_BSBN01000526.1_000015	0.250371	0.236449	0.970568	9.13e-05	-1.14598	3.27e-06	6.84072	5.88263	5.73305	6.33351	6.6888	9.0161	11.979	18.464	13.2194	3.9718	3.01595	3.12333	-0.00596871	0.984913	1.02808	6.87145e-05	0.0527021	0.865027	15.9271	25.5718	21.243	16.6333	17.6472	27.4206	42.0757	39.2847	43.3549	23.0071	23.8415	16.2377	hypothetical protein SUGI_1063180 [Cryptomeria japonica]	Uncharacterized protein {ECO:0000313|EMBL:KAA8516302.1};	GO:0009638:biological_process-response_to_stimulus-phototropism	-	-	-
gene_BSBN01000528.1_000004	-	-	1.59645	0.00180613	-	-	0.180037	0.317581	0.473318	0.975519	0.603114	0.432751	2.2142	1.07048	2.93885	0.27826	0.586284	0.831087	-	-	1.73924	0.000641083	-	-	0.669213	0.25873	0.590633	0.485025	0.358613	0.407144	1.11315	1.99734	1.07239	1.41341	0.663646	0.624103	CSC1-like protein RXW8 isoform X4 [Amborella trichopoda]	Uncharacterized protein {ECO:0000313|EMBL:ABR16200.1};	GO:0006811:biological_process-localization-ion_transport;GO:0016020:cellular_component-cellular_anatomical_entity-membrane;GO:0016021:cellular_component-cellular_anatomical_entity-integral_component_of_membrane	-	K21989(atr:18445565)	TMEM63, CSC1; calcium permeable stress-gated cation channel
gene_BSBN01000532.1_000059	-1.13915	0.0515517	0.224504	0.687445	1.26003	0.0489396	21.3137	29.2657	6.94703	5.37524	4.5585	16.4062	4.70506	15.5525	10.6923	27.0132	29.736	6.82089	0.698451	0.313485	-1.31191	0.0418015	-0.11869	0.889814	1.42662	1.55445	3.21733	6.9092	1.47791	1.56516	1.2685	1.30813	1.38812	1.62671	1.37115	6.0117	hypothetical protein SUGI_0564490 [Cryptomeria japonica]	60S ribosomal protein L18a {ECO:0000256|PIRNR:PIRNR002190};	GO:0003735:molecular_function-structural_molecule_activity-structural_constituent_of_ribosome;GO:0005840:cellular_component-cellular_anatomical_entity-ribosome;GO:0006412:biological_process-metabolic_process-translation	map03010:Ribosome	K02882(atr:18431451)	RP-L18Ae, RPL18A; large subunit ribosomal protein L18Ae
gene_BSBN01000534.1_000012	0.0780594	0.831847	0.68339	0.0694189	1.13553	0.00477925	1.29695	1.16351	0.954225	0.906978	1.24295	1.42531	2.83837	1.48832	1.4893	3.22108	1.29951	3.47421	0.325545	0.573985	1.78604	0.000544072	0.621356	0.123274	0.215378	0.891698	0.853191	0.942194	0.679757	0.861826	3.00946	3.65909	1.13401	1.41591	1.25769	1.18129	hypothetical protein SUGI_0538430 [Cryptomeria japonica]	Ethylene-forming enzyme {ECO:0000313|EMBL:AAA85365.1};	GO:0046872:molecular_function-binding-metal_ion_binding;GO:0055114:-;GO:0016491:molecular_function-catalytic_activity-oxidoreductase_activity	-	-	-
gene_BSBN01000534.1_000013	0.332581	0.322278	1.44214	4.84e-06	0.770463	0.023812	2.03053	2.0283	1.40797	1.80672	1.77749	3.25991	5.80735	5.92855	7.6121	4.361	2.84925	4.7389	0.949656	0.187071	0.473167	0.319837	-1.85842	0.0339853	2.19229	2.1757	0.464918	1.67196	3.97954	4.09062	4.97675	5.80854	3.16236	0.152534	0.861411	1.70478	hypothetical protein SUGI_0538420 [Cryptomeria japonica]	Ethylene-forming enzyme {ECO:0000313|EMBL:AAA85365.1};	GO:0046872:molecular_function-binding-metal_ion_binding;GO:0055114:-;GO:0016491:molecular_function-catalytic_activity-oxidoreductase_activity	-	-	-
gene_BSBN01000534.1_000031	0.0147321	0.952133	1.79718	1.43e-12	-0.362487	0.25845	10.8991	12.2068	8.79935	9.82538	9.71429	13.2357	30.0528	48.4878	35.952	12.0773	7.83434	5.72832	0.560992	0.073898	2.51596	1.97532e-05	0.837166	0.0513421	9.28131	8.67689	9.1662	15.9002	9.07263	12.9642	81.4072	104.251	23.415	33.3492	13.6999	18.798	hypothetical protein SUGI_0538980 [Cryptomeria japonica]	SHSP domain-containing protein {ECO:0000259|PROSITE:PS01031};	-	map04141:Protein processing in endoplasmic reticulum	K13993(ppp:112285323)	HSP20; HSP20 family protein
gene_BSBN01000534.1_000058	-1.79264	3.8e-05	1.38976	0.000540052	1.07196	0.097663	46.305	34.0281	112.668	18.0552	23.8832	13.7364	69.7697	23.3069	55.8979	85.6602	20.0126	13.2116	-0.273846	0.684812	-0.57194	0.211771	1.17994	0.00538923	4428.08	941.993	1040.45	1375.23	1677.05	2367.37	1341.95	530.84	1758.42	6163.3	2324.09	3631.05	hypothetical protein SUGI_0540570 [Cryptomeria japonica]	Antimicrobial peptide 2 {ECO:0000313|EMBL:AAL05053.1};	GO:0006952:biological_process-response_to_stimulus-defense_response;GO:0045926:biological_process-biological_regulation-negative_regulation_of_growth	-	-	-
gene_BSBN01000534.1_000059	-0.323893	0.425807	-1.33071	8.24e-09	1.5182	0.00375446	30.3365	20.9527	72.8558	35.6045	33.7526	29.9908	14.9345	14.3829	10.6603	180.133	73.6739	34.7749	0.836854	0.315635	-2.37404	0.0215962	1.35621	0.183831	42.3182	14.2815	4.483	50.2201	18.9369	43.2938	0.440866	8.5234	12.659	50.4008	10.6399	215.473	hypothetical protein SUGI_0540570 [Cryptomeria japonica]	Antimicrobial peptide 1 {ECO:0000313|EMBL:ADJ53037.1};	GO:0006952:biological_process-response_to_stimulus-defense_response;GO:0045926:biological_process-biological_regulation-negative_regulation_of_growth	-	-	-
gene_BSBN01000536.1_000050	-2.34472	1.9e-06	2.57433	2.08e-07	2.55026	1.02e-08	2.36787	5.06468	4.65413	0.873819	0.549071	0.926228	4.9549	6.33625	3.10046	5.54599	4.35718	4.29544	-	-	1.37863	0.0183979	0.40568	0.528278	2.6073	0.858789	1.69939	1.51555	1.05332	3.17575	5.3594	5.24496	4.24267	2.41893	3.07756	1.96888	hypothetical protein SUGI_0948140 [Cryptomeria japonica]	-	-	-	-	-
gene_BSBN01000538.1_000001	-	-	3.65996	6.31e-06	-	-	0.074319	0.387693	0.108793	0	0.146607	0.037266	1.04781	0.574264	0.86034	0	0.187025	0	-0.897563	0.0547369	1.02456	0.0306356	0.397711	0.648956	6.90729	5.80843	7.38476	5.67363	1.81434	3.25905	6.9337	8.80778	5.75976	8.84976	0.787905	4.27384	hypothetical protein SUGI_0537190 [Cryptomeria japonica]	Homeobox domain-containing protein {ECO:0000259|PROSITE:PS50071};	GO:0043565:molecular_function-binding-sequence_specific_DNA_binding;GO:0005634:cellular_component-cellular_anatomical_entity-nucleus;GO:0006355:biological_process-biological_regulation-regulation_of_transcription,_DNA_templated;GO:0006357:biological_process-biological_regulation-regulation_of_transcription_by_RNA_polymerase_II;GO:0003677:molecular_function-binding-DNA_binding;GO:0000981:molecular…	-	K09338(atr:18439308)	HD-ZIP; homeobox-leucine zipper protein
gene_BSBN01000538.1_000004	-	-	2.80378	6.01e-10	-	-	0.168177	0.273765	0.46275	0.287692	0.070989	0.111512	1.32325	1.05417	1.34144	0.429307	0.209814	0.25771	-0.342046	0.450392	1.23153	0.00320646	0.565671	0.354433	2.10881	2.24811	1.59959	2.02463	1.49777	1.21695	4.42598	2.4141	3.60393	2.07012	0.997836	3.6883	hypothetical protein SUGI_0537410 [Cryptomeria japonica]	Homeobox domain-containing protein {ECO:0000259|PROSITE:PS50071};	GO:0043565:molecular_function-binding-sequence_specific_DNA_binding;GO:0005634:cellular_component-cellular_anatomical_entity-nucleus;GO:0006355:biological_process-biological_regulation-regulation_of_transcription,_DNA_templated;GO:0006357:biological_process-biological_regulation-regulation_of_transcription_by_RNA_polymerase_II;GO:0003677:molecular_function-binding-DNA_binding;GO:0000981:molecular…	-	K09338(jre:109022041)	HD-ZIP; homeobox-leucine zipper protein
gene_BSBN01000539.1_000031	-1.11912	8.66e-12	-0.557132	0.107993	0.39872	0.153193	54.8289	54.5249	50.8784	22.292	24.7412	26.1667	25.2751	16.2254	8.93661	27.6421	31.6714	44.9866	-2.34318	1.51548e-07	-0.463525	0.49502	1.76703	0.0533481	12.7798	19.4997	8.41536	3.45836	2.09223	1.92052	0.744921	1.13883	3.50725	3.96052	1.82182	18.6068	hypothetical protein SUGI_0023080 [Cryptomeria japonica]	Lambda class glutathione S-transferase {ECO:0000313|EMBL:AHA46528.1};	GO:0016740:molecular_function-catalytic_activity-transferase_activity;GO:0006749:biological_process-cellular_process-glutathione_metabolic_process	map00480:Glutathione metabolism;map01100:Metabolic pathways	K00799(qsu:112005290)	GST, gst; glutathione S-transferase [EC:2.5.1.18]
gene_BSBN01000543.1_000016	-0.185199	0.672857	0.478377	0.155531	1.07909	0.0384884	0.770836	1.71675	2.0531	0.990926	1.15441	1.85368	1.90203	2.01764	1.73895	5.09856	2.06435	1.44478	-0.32676	0.363802	0.434122	0.47137	2.00091	5.03708e-07	1.85561	1.94729	1.84738	1.77268	1.31729	1.39882	0.823429	3.6047	1.55106	7.60683	6.39751	3.7065	-	-	-	-	-	-
gene_BSBN01000543.1_000020	0.0928339	0.644954	-0.0270911	0.897019	-1.10849	5.22e-09	11.283	17.5723	14.5115	14.8448	16.2371	15.2471	13.1123	18.686	14.2273	7.60247	6.5825	7.68473	0.0917139	0.864103	-0.048833	0.874666	-1.45748	8.55015e-08	4.44214	18.2828	22.1257	16.9486	13.5387	16.0337	20.7227	11.3772	12.1457	5.29561	4.73707	6.50149	hypothetical protein SUGI_0983590 [Cryptomeria japonica]	Acyl activating enzyme 17 {ECO:0000313|EMBL:QID19995.1};	GO:0016021:cellular_component-cellular_anatomical_entity-integral_component_of_membrane;GO:0016020:cellular_component-cellular_anatomical_entity-membrane	map00592:alpha-Linolenic acid metabolism;map01100:Metabolic pathways;map01110:Biosynthesis of secondary metabolites	K10526(atr:105421799)	OPCL1; OPC-8:0 CoA ligase 1 [EC:6.2.1.-]
gene_BSBN01000545.1_000054	1.0733	0.00101038	-1.12108	0.00106772	-0.522042	0.1074	0.942169	0.812558	0.828479	2.23499	1.86276	1.37645	0.862286	0.70245	0.978614	1.18031	1.30045	1.39535	0.577621	0.51201	-1.36001	0.0942043	-1.59481	0.0333062	0.142669	0.627731	1.15335	0.284854	1.09757	1.39732	0.212627	0.645024	0.203646	0.34678	0.202481	0.344607	hypothetical protein SUGI_0661850 [Cryptomeria japonica]	TSA: Wollemia nobilis Ref_Wollemi_Transcript_13229_2293 transcribed RNA sequence {ECO:0000313|EMBL:JAG87206.1};	-	-	K10727(nnu:104610038)	CDT1; chromatin licensing and DNA replication factor 1
gene_BSBN01000546.1_000013	0.310554	0.0800267	-1.35095	1.43e-06	-0.509525	0.00650985	11.6701	9.7229	10.2095	12.7012	14.2389	12.3833	6.81062	5.47542	3.32789	9.40063	9.68743	9.00772	0.366599	0.125214	-1.19648	5.75186e-07	0.444293	0.0757326	22.653	17.7811	16.7161	25.2118	26.357	22.326	12.43	7.87894	11.4893	35.6678	24.9992	37.4851	hypothetical protein SUGI_0857120 [Cryptomeria japonica]	Glycosyltransferase {ECO:0000256|RuleBase:RU362057};	GO:0016740:molecular_function-catalytic_activity-transferase_activity;GO:0008194:molecular_function-catalytic_activity-UDP_glycosyltransferase_activity;GO:0016757:molecular_function-catalytic_activity-transferase_activity,_transferring_glycosyl_groups	map00908:Zeatin biosynthesis	K13495(sind:105159842)	CISZOG; cis-zeatin O-glucosyltransferase [EC:2.4.1.215]
gene_BSBN01000546.1_000023	-0.292725	0.385843	-1.54358	1.38e-05	-1.53826	0.00579013	0.807335	1.21102	1.53643	0.804105	0.910242	1.19379	0.28247	0.406202	0.31417	0.564966	0.327683	0.116144	-0.2929	0.725977	-1.7215	0.00210994	-1.10635	0.193935	2.81814	2.16188	0.241579	1.49125	1.75931	1.12234	0.18015	0.456286	0.672347	0.578159	0.109566	1.26796	hypothetical protein SUGI_0857640 [Cryptomeria japonica]	Glutamate receptor {ECO:0000256|PIRNR:PIRNR037090};	GO:0034220:biological_process-cellular_process-ion_transmembrane_transport;GO:0006811:biological_process-localization-ion_transport;GO:0016020:cellular_component-cellular_anatomical_entity-membrane;GO:0016021:cellular_component-cellular_anatomical_entity-integral_component_of_membrane;GO:0015276:molecular_function-transporter_activity-ligand_gated_ion_channel_activity	-	K05387(smo:SELMODRAFT_102172)	GRIP; glutamate receptor, ionotropic, plant
gene_BSBN01000547.1_000058	-	-	7.43874	3.01e-29	6.26239	1.53e-14	0	0.060476	0.095811	0.033871	0	0	3.66668	2.94212	3.83214	1.60488	0.913689	2.09803	-	-	-	-	7.18528	0.0091202	0.332051	0.133259	0	0.025136	0	0	0.530745	0.325712	9.4703	2.87896	3.04233	0	-	-	-	-	-	-
gene_BSBN01000547.1_000066	-0.250579	0.55564	1.85412	5.67e-06	-0.17321	0.768533	1.26112	1.15542	2.01833	0.7855	1.76872	1.16899	5.20958	5.50275	3.01468	1.98609	0.807245	0.566002	-0.184032	0.683795	1.45992	0.000444947	-0.784221	0.163203	0.675536	0.996438	1.24764	0.807303	0.770467	0.952628	1.59046	2.82113	2.50767	0.337121	0.347975	0.738868	hypothetical protein SUGI_1004300 [Cryptomeria japonica]	DAO domain-containing protein {ECO:0000259|Pfam:PF01266};	GO:0055114:-;GO:0016491:molecular_function-catalytic_activity-oxidoreductase_activity	map00260:Glycine, serine and threonine metabolism;map00310:Lysine degradation;map01100:Metabolic pathways;map04146:Peroxisome	K00306(ppp:112287110)	PIPOX; sarcosine oxidase / L-pipecolate oxidase [EC:1.5.3.1 1.5.3.7]
gene_BSBN01000547.1_000067	-	-	1.76617	4.25e-06	-	-	0.479087	0.530882	0.638871	0.330119	0.409783	0.375191	1.24018	1.59481	1.02541	0.703223	0.377759	0.191256	-	-	1.10461	0.034044	-	-	0.336052	0.519971	0.487413	0.386326	0.259179	0.330466	0.425276	0.939409	0.715235	0.362631	0.123323	0.325335	hypothetical protein SUGI_1004300 [Cryptomeria japonica]	DAO domain-containing protein {ECO:0000259|Pfam:PF01266};	GO:0055114:-;GO:0016491:molecular_function-catalytic_activity-oxidoreductase_activity	map00260:Glycine, serine and threonine metabolism;map00310:Lysine degradation;map01100:Metabolic pathways;map04146:Peroxisome	K00306(ppp:112287110)	PIPOX; sarcosine oxidase / L-pipecolate oxidase [EC:1.5.3.1 1.5.3.7]
gene_BSBN01000553.1_000026	0.166038	0.373706	1.71658	1.15e-17	-0.266584	0.157862	15.9736	13.0451	11.5686	16.0062	15.7706	14.1101	40.8772	56.4227	51.7003	11.5699	14.2543	13.2887	-0.139919	0.577891	1.4124	1.12019e-09	0.165776	0.569187	21.0075	23.5597	32.8898	20.1849	21.8589	27.486	51.646	68.7164	59.803	27.2336	31.3317	18.1017	hypothetical protein SUGI_0466800 [Cryptomeria japonica]	ATP-dependent zinc metalloprotease FTSH, chloroplastic {ECO:0000313|RefSeq:XP_022769330.1};	GO:0004176:molecular_function-catalytic_activity-ATP_dependent_peptidase_activity;GO:0016787:molecular_function-catalytic_activity-hydrolase_activity;GO:0004222:molecular_function-catalytic_activity-metalloendopeptidase_activity;GO:0008152:-;GO:0043169:molecular_function-binding-cation_binding;GO:0016021:cellular_component-cellular_anatomical_entity-integral_component_of_membrane;GO:0016020:cellu…	-	K03798(dzi:111312890)	ftsH, hflB; cell division protease FtsH [EC:3.4.24.-]
gene_BSBN01000553.1_000038	0.723372	0.00994491	1.07604	0.00616955	-0.459945	0.181407	2.36874	1.44569	2.03898	2.62697	2.86732	4.21776	3.46619	6.79245	10.4863	2.45977	1.4471	3.29275	0.413765	0.557078	0.411711	0.28766	-2.84394	0.000111395	8.95779	3.39622	1.26701	4.8618	8.16249	5.65618	9.81746	9.90886	4.62704	0.573336	0.269276	1.66097	hypothetical protein SUGI_0466870 [Cryptomeria japonica]	-	-	-	-	-
gene_BSBN01000554.1_000018	-0.49223	0.111411	1.45721	4.83e-07	0.0981338	0.784615	2.43608	3.04969	2.1126	1.37799	1.75036	2.28765	5.50218	5.25636	4.33516	2.53549	1.87987	1.47086	-0.0771192	0.855869	1.51409	0.000672122	1.11345	0.00577223	2.21203	2.63007	1.95387	3.07489	1.79055	1.58929	4.69175	4.32853	9.2555	5.5235	3.80112	4.32341	hypothetical protein SUGI_0630020 [Cryptomeria japonica]	Uncharacterized protein {ECO:0000313|EMBL:ABK22641.1};	GO:0016021:cellular_component-cellular_anatomical_entity-integral_component_of_membrane;GO:0016020:cellular_component-cellular_anatomical_entity-membrane	-	-	-
gene_BSBN01000555.1_000028	-	-	1.51021	0.00206079	-	-	0.350896	0.452648	0.856	0.557492	0.820912	0.338011	1.6663	1.07194	2.30323	0.379866	0.882385	0.195143	-	-	2.41901	0.000149616	1.73495	0.0249839	0.072326	0.184532	1.42165	0.620672	0.720524	0.238929	3.06264	3.77953	1.49664	1.55297	0.669672	2.9036	hypothetical protein SUGI_0487110 [Cryptomeria japonica]	Glycosyltransferase {ECO:0000256|RuleBase:RU362057};	GO:0016740:molecular_function-catalytic_activity-transferase_activity;GO:0008194:molecular_function-catalytic_activity-UDP_glycosyltransferase_activity;GO:0016757:molecular_function-catalytic_activity-transferase_activity,_transferring_glycosyl_groups	-	K13691(hbr:110654364)	SGT1; pathogen-inducible salicylic acid glucosyltransferase [EC:2.4.1.-]
gene_BSBN01000555.1_000029	0.366565	0.234706	1.05084	0.000182738	0.159446	0.669062	2.8807	3.42311	2.04267	2.90751	3.22021	4.67261	8.73279	7.814	6.14211	4.44141	5.39407	2.4018	0.138278	0.821985	1.45436	0.00155023	0.979878	0.0372648	2.397	1.82724	6.06585	2.74543	6.12769	2.22163	10.9451	11.3165	7.52465	6.55945	6.7927	7.92966	hypothetical protein SUGI_0487180 [Cryptomeria japonica]	Glycosyltransferase {ECO:0000256|RuleBase:RU362057};	GO:0016740:molecular_function-catalytic_activity-transferase_activity;GO:0008194:molecular_function-catalytic_activity-UDP_glycosyltransferase_activity;GO:0016757:molecular_function-catalytic_activity-transferase_activity,_transferring_glycosyl_groups	-	-	-
gene_BSBN01000555.1_000041	-0.192701	0.511023	0.877963	0.10114	1.77164	2.5e-10	2.38162	1.73561	2.03688	2.5057	1.63212	1.27213	3.01761	1.13953	5.96066	6.20731	5.89182	6.69039	-0.654214	0.0436628	-2.33237	3.24937e-07	-1.2976	0.100895	3.56472	2.79207	2.66534	1.5263	1.84301	2.35381	0.334529	0.225865	0.566345	1.73592	0.302657	0.27701	hypothetical protein SUGI_0510140 [Cryptomeria japonica]	TSA: Wollemia nobilis Ref_Wollemi_Transcript_14872_4890 transcribed RNA sequence {ECO:0000313|EMBL:JAG86591.1};	GO:0042626:molecular_function-transporter_activity-ATPase_coupled_transmembrane_transporter_activity;GO:0016021:cellular_component-cellular_anatomical_entity-integral_component_of_membrane;GO:0016020:cellular_component-cellular_anatomical_entity-membrane;GO:0000166:molecular_function-binding-nucleotide_binding;GO:0055085:biological_process-cellular_process-transmembrane_transport;GO:0005524:molec…	-	-	-
gene_BSBN01000555.1_000059	-0.0667919	0.7144	-1.33428	3.68e-12	-0.0317493	0.880681	11.9468	15.4931	15.2994	13.1013	12.4878	15.3403	6.16069	5.26128	5.01725	15.9707	13.1574	11.5476	0.375645	0.198909	-1.64958	2.87546e-09	-0.247604	0.392439	12.187	14.1126	10.8381	21.4138	12.2447	14.5152	4.86245	5.27489	4.98376	12.175	13.1698	14.2199	hypothetical protein SUGI_0487670 [Cryptomeria japonica]	Uncharacterized protein {ECO:0000313|EMBL:ABK24388.1};	-	-	K22419(atr:18437608)	VEP1; Delta4-3-oxosteroid 5beta-reductase [EC:1.3.1.3]
gene_BSBN01000563.1_000003	-0.778991	0.00125735	-1.15976	0.00353454	0.257981	0.403655	54.9098	63.1438	56.6971	47.5198	28.7681	26.4881	25.0246	12.354	9.32961	39.6874	52.0413	29.983	0.57341	0.380928	-1.02708	0.00280121	-1.51182	0.00017624	61.0355	34.2083	10.74	76.2094	53.6461	34.7676	21.2887	33.8801	23.596	14.5817	14.8074	24.8648	hypothetical protein SUGI_1078480 [Cryptomeria japonica]	Uncharacterized protein {ECO:0000313|EnsemblPlants:Ma02_p09310.1};	-	-	-	-
gene_BSBN01000564.1_000047	-0.890924	0.167926	1.06634	0.0545428	1.54985	0.00557076	0.859707	1.66833	2.76494	0.590744	0.451207	1.73222	2.26289	1.72745	2.11186	2.9874	2.22928	3.26866	-1.26418	0.0263709	0.834426	0.261365	1.00387	0.101027	6.5606	6.59905	4.12383	3.36876	2.40941	0.92036	3.85972	1.48246	6.83884	3.54138	3.59515	6.10166	-	-	-	-	-	-
gene_BSBN01000565.1_000020	-	-	-	-	9.76369	1.29e-19	0.108919	0.181445	0.153449	0	0	0	0.105341	0.246909	0.434961	2.46687	1.01592	2.62328	-	-	-	-	10.9351	0.0010935	0	0.149484	0.270421	0	0	0	0.136844	0.235193	0.233556	5.60865	3.9958	0	hypothetical protein SUGI_0342040 [Cryptomeria japonica]	acidPPc domain-containing protein {ECO:0000259|SMART:SM00014};	GO:0016021:cellular_component-cellular_anatomical_entity-integral_component_of_membrane;GO:0016020:cellular_component-cellular_anatomical_entity-membrane	-	-	-
gene_BSBN01000570.1_000010	1.89349	0.000497214	3.6822	1e-12	2.42734	4.19e-11	0.221516	0.083893	0.396696	1.08023	0.921823	0.617195	4.25343	9.35436	18.0775	4.28016	2.97391	6.29523	-0.905275	0.26606	5.77885	1.47731e-23	3.77776	0.0331696	1.8136	0.405123	0.496405	0.832357	0.233606	0.41805	31.9477	20.6284	19.2224	0.467844	0.103423	17.26	hypothetical protein SUGI_1134660 [Cryptomeria japonica]	Uncharacterized protein {ECO:0000313|EMBL:TQE04822.1};	-	-	-	-
gene_BSBN01000570.1_000015	1.26581	1.94e-10	0.975586	0.0171535	0.0303633	0.920152	5.86357	5.95163	8.51567	17.0822	16.451	15.4958	16.3993	24.7306	56.7529	12.544	12.5975	25.9526	1.05254	0.012436	0.205245	0.63401	-2.0697	0.0224549	34.8148	23.0347	14.9654	36.6758	49.052	66.4989	88.9317	31.8531	52.6722	5.85751	2.27578	26.8036	hypothetical protein SUGI_0675630 [Cryptomeria japonica]	Putative TIR-NBS-LRR protein {ECO:0000313|EMBL:ADW94527.1};	GO:0016787:molecular_function-catalytic_activity-hydrolase_activity;GO:0050135:molecular_function-catalytic_activity-NAD(P)+_nucleosidase_activity;GO:0006952:biological_process-response_to_stimulus-defense_response;GO:0007165:biological_process-cellular_process-signal_transduction;GO:0043531:molecular_function-binding-ADP_binding;GO:0061809:molecular_function-catalytic_activity-NAD+_nucleotidase,…	-	-	-
gene_BSBN01000571.1_000001	1.34558	0.00122624	0.549007	0.223999	0.239691	0.562874	0.067692	0.081001	0.130026	0.257684	0.281482	0.178421	0.25968	0.233435	0.579569	0.208248	0.235938	0.420607	1.33545	0.0805951	0.00273004	0.998121	-1.83936	0.0145998	0.484789	0.185552	0.135245	0.556382	1.23669	0.29734	0.727823	1.13768	0.345561	0.082502	0.463944	0.183674	hypothetical protein SUGI_0203190 [Cryptomeria japonica]	LRRNT_2 domain-containing protein {ECO:0000259|Pfam:PF08263};	GO:0016021:cellular_component-cellular_anatomical_entity-integral_component_of_membrane;GO:0016020:cellular_component-cellular_anatomical_entity-membrane	-	-	-
gene_BSBN01000571.1_000023	1.13099	0.00541395	0.542248	0.214374	0.21358	0.674652	0.339327	0.392596	0.597781	1.06033	1.25139	0.622184	1.25302	0.888745	2.20893	0.62509	0.868031	1.98113	1.10573	0.242274	-0.491723	0.593413	-2.22478	0.0493868	2.07957	0.372409	0.329777	1.65927	3.77141	0.785449	0.682733	3.209	0.403589	0.091704	1.07738	0.120535	hypothetical protein SUGI_0683080 [Cryptomeria japonica]	Uncharacterized protein {ECO:0000313|EnsemblPlants:Ma04_p32810.1};	-	-	-	-
gene_BSBN01000573.1_000002	1.25365	0.00705977	-0.690931	0.119964	-0.58046	0.23145	1.97359	3.42298	2.0596	3.89789	3.73152	10.2888	3.0763	4.30091	3.79706	5.5029	3.75221	2.87591	1.63723	0.00928111	0.0182677	0.96868	-1.07708	0.455382	3.29656	2.3847	0.872161	4.799	6.48255	9.41366	5.98389	9.64861	5.05565	0.078897	0.458336	8.80515	hypothetical protein SUGI_0761380 [Cryptomeria japonica]	-	-	-	-	-
gene_BSBN01000573.1_000004	-1.51226	5.53e-05	0.586115	0.257777	2.15769	1.18e-06	3.27409	3.52389	3.69035	1.2284	0.83285	1.61455	1.48491	2.98512	1.07339	7.88551	3.77442	5.09439	-4.27067	1.33593e-05	-	-	-	-	10.8593	10.8077	1.41744	0.348886	0.206414	0.614559	0.774491	0.791045	0.423639	0.213631	0	0.712094	hypothetical protein SUGI_0761380 [Cryptomeria japonica]	-	-	-	-	-
gene_BSBN01000574.1_000001	-0.732519	0.0157475	1.88785	5.02e-06	-0.637196	0.204946	0.902064	1.59346	1.4634	0.934044	0.746149	0.650438	1.7718	2.37874	5.05812	0.277215	0.302235	0.961224	-0.960114	0.170183	1.36393	0.0761493	-4.69598	2.73026e-09	9.19759	1.98417	2.33326	3.44719	1.76623	1.75091	3.35054	13.0463	1.66756	0.027969	0.163555	0.059637	hypothetical protein SUGI_0774780 [Cryptomeria japonica]	Putative TIR-NBS-LRR protein {ECO:0000313|EMBL:QEH91620.1};	GO:0016787:molecular_function-catalytic_activity-hydrolase_activity;GO:0050135:molecular_function-catalytic_activity-NAD(P)+_nucleosidase_activity;GO:0006952:biological_process-response_to_stimulus-defense_response;GO:0007165:biological_process-cellular_process-signal_transduction;GO:0043531:molecular_function-binding-ADP_binding;GO:0003953:molecular_function-catalytic_activity-NAD+_nucleosidase_…	-	-	-
gene_BSBN01000574.1_000007	-0.0519635	0.827713	1.06009	0.000692464	-0.169728	0.658378	33.2005	27.562	29.8916	21.9178	24.3312	37.5331	39.5806	81.0388	67.5495	40.2562	25.2571	13.6936	-0.767285	0.12112	1.33391	0.000247043	0.360641	0.382167	11.2476	48.5383	33.9935	18.076	13.9831	20.0729	70.0744	42.4596	27.1441	22.3091	39.2011	10.7689	hypothetical protein SUGI_0535630 [Cryptomeria japonica]	Xyloglucan endotransglucosylase/hydrolase {ECO:0000256|RuleBase:RU361120};	GO:0016787:molecular_function-catalytic_activity-hydrolase_activity;GO:0042546:biological_process-cellular_process-cell_wall_biogenesis;GO:0005975:biological_process-metabolic_process-carbohydrate_metabolic_process;GO:0016762:molecular_function-catalytic_activity-xyloglucan:xyloglucosyl_transferase_activity;GO:0005618:cellular_component-cellular_anatomical_entity-cell_wall;GO:0016798:molecular_fu…	-	K08235(han:110895465)	E2.4.1.207; xyloglucan:xyloglucosyl transferase [EC:2.4.1.207]
gene_BSBN01000582.1_000102	0.249489	0.487737	-1.40014	0.000775036	-0.73655	0.303454	50.9827	69.0729	118.264	56.5112	116.87	109.917	53.842	18.6087	37.0148	112.722	50.1436	9.57535	2.21189	0.0277804	-0.692379	0.533633	-0.595399	0.617681	8.12817	2.4029	6.17897	2.24305	41.6424	33.4697	5.61004	35.4576	6.03592	11.2485	36.8928	2.63095	hypothetical protein SUGI_0656150 [Cryptomeria japonica]	Uncharacterized protein {ECO:0000313|EMBL:JAG95821.1};	GO:0010951:biological_process-biological_regulation-negative_regulation_of_endopeptidase_activity;GO:0004866:molecular_function-molecular_function_regulator-endopeptidase_inhibitor_activity	-	-	-
gene_BSBN01000582.1_000120	0.663429	0.0043627	-0.55566	0.0262364	-1.20739	8.46e-05	5.66011	6.29063	7.28566	9.88977	12.6459	7.96407	5.68884	7.61478	7.75983	3.53075	3.68772	6.26577	1.1413	0.0267352	-0.196192	0.690799	0.63104	0.413703	0.222393	0.399062	0.459812	0.543775	0.956814	0.876969	0.786495	0.434193	0.834348	0.925894	2.36175	0.35181	hypothetical protein SUGI_0657970 [Cryptomeria japonica]	Glycosyltransferase {ECO:0000256|RuleBase:RU362057};	GO:0016740:molecular_function-catalytic_activity-transferase_activity;GO:0008194:molecular_function-catalytic_activity-UDP_glycosyltransferase_activity;GO:0016757:molecular_function-catalytic_activity-transferase_activity,_transferring_glycosyl_groups	-	-	-
gene_BSBN01000584.1_000022	0.600413	0.0942131	-1.34018	0.00269849	-0.854596	0.0134549	18.1977	13.9893	9.33976	21.6604	28.2616	13.0966	12.6714	8.16036	4.42861	9.35513	13.9275	12.1838	-	-	-	-	3.75324	0.0222105	0.237757	1.9343	1.08259	0.452087	0	0.05964	0	0.46645	1.13237	0.310162	4.20106	2.55933	hypothetical protein SUGI_1086980 [Cryptomeria japonica]	TSA: Wollemia nobilis Ref_Wollemi_Transcript_13805_1931 transcribed RNA sequence {ECO:0000313|EMBL:JAG87015.1};	GO:0016740:molecular_function-catalytic_activity-transferase_activity;GO:0008194:molecular_function-catalytic_activity-UDP_glycosyltransferase_activity	-	K13691(csv:101211432)	SGT1; pathogen-inducible salicylic acid glucosyltransferase [EC:2.4.1.-]
gene_BSBN01000584.1_000023	0.617721	0.160132	-1.34525	0.017245	-0.590377	0.129576	15.5293	12.9968	6.36323	18.8768	25.682	9.05473	10.0425	8.9024	2.46125	11.1713	14.4203	10.6683	-	-	-	-	2.89493	0.00507504	0.459045	3.00322	0.723584	0.428732	0.079195	0.375198	0.112749	0.246439	0.601285	0.425192	3.58363	2.60672	hypothetical protein SUGI_0004680 [Cryptomeria japonica]	Uncharacterized protein {ECO:0000313|EMBL:JAG95276.1};	GO:0016740:molecular_function-catalytic_activity-transferase_activity;GO:0008194:molecular_function-catalytic_activity-UDP_glycosyltransferase_activity	-	-	-
gene_BSBN01000586.1_000032	0.250262	0.305711	1.44515	3.33e-15	-0.363398	0.0813472	5.39487	8.9124	9.43026	8.45343	9.01153	10.763	24.9992	26.0854	27.0267	8.36784	6.47692	7.5139	-0.0282278	0.926831	1.54938	8.92328e-05	-0.298999	0.471702	8.80408	10.1987	9.65384	11.5319	10.6715	5.79523	35.6709	15.8069	29.3921	10.3539	7.55988	4.38646	hypothetical protein SUGI_0070130 [Cryptomeria japonica]	Flavin-containing monooxygenase {ECO:0000256|RuleBase:RU361177};	GO:0004497:molecular_function-catalytic_activity-monooxygenase_activity;GO:0050660:molecular_function-binding-flavin_adenine_dinucleotide_binding;GO:0004499:molecular_function-catalytic_activity-N,N_dimethylaniline_monooxygenase_activity;GO:0050661:molecular_function-binding-NADP_binding;GO:0055114:-;GO:0016491:molecular_function-catalytic_activity-oxidoreductase_activity	-	K00485(pda:103714857)	FMO; dimethylaniline monooxygenase (N-oxide forming) [EC:1.14.13.8]
gene_BSBN01000591.1_000060	-2.35379	4.85e-08	0.927536	0.112801	1.63846	0.0358805	7.52792	5.42766	6.78424	1.66413	0.515304	1.76544	2.9439	3.462	1.32953	8.60348	2.50796	1.18308	-	-	1.85533	0.042658	4.83153	0.000123556	0.551503	17.9855	0.397948	0.887491	0.768409	0.33759	0.719294	5.38955	1.03368	20.1084	1.21934	33.9965	hypothetical protein SUGI_0197080 [Cryptomeria japonica]	Uncharacterized protein {ECO:0000313|EMBL:KAF2318257.1};	GO:0032780:biological_process-biological_regulation-negative_regulation_of_ATPase_activity;GO:0042030:molecular_function-molecular_function_regulator-ATPase_inhibitor_activity;GO:0055114:-;GO:0005739:cellular_component-cellular_anatomical_entity-mitochondrion;GO:0016491:molecular_function-catalytic_activity-oxidoreductase_activity	-	K22255(hbr:110661224)	ATPIF1; ATPase inhibitor, mitochondrial
gene_BSBN01000591.1_000063	0.455995	0.216963	-1.22117	0.00719899	-0.778726	0.117565	0.755182	1.0701	0.994166	0.842497	1.33228	1.69962	0.755358	0.317582	0.602778	1.19387	0.702137	0.394986	-0.488492	0.44554	1.86067	0.00556813	1.50612	0.0499975	8.70588	11.3219	13.0935	1.89484	8.87383	12.3851	18.1376	33.8956	31.7814	26.0869	9.34765	29.2691	-	-	-	-	-	-
gene_BSBN01000591.1_000067	-	-	7.51377	3.48e-22	-	-	0.21808	0.45947	0.397646	0.028756	0	0	2.43233	2.57845	1.06586	0.558958	0.445118	0.300446	-	-	10.2646	6.22952e-10	-	-	0.023462	0.159604	0.031035	0	0	0	0.347627	2.21012	0.625643	0.478894	0.019688	0.11081	hypothetical protein SUGI_0634280 [Cryptomeria japonica]	Zeta_toxin domain-containing protein {ECO:0000259|Pfam:PF06414};	-	-	-	-
gene_BSBN01000592.1_000021	0.663339	0.000569801	-1.50203	1.44e-10	-1.28038	0.00880326	160.373	126.997	173.801	210.281	274.323	247.466	98.4865	99.0791	64.4294	111.204	160.378	33.9638	0.240927	0.743159	-1.98347	0.00981586	-0.657642	0.306295	80.8355	89.3927	23.1225	145.541	26.9369	60.0655	5.99705	24.0585	28.1621	28.853	55.1541	58.7502	hypothetical protein SUGI_1120910 [Cryptomeria japonica]	Uncharacterized protein {ECO:0000313|EMBL:ACN40311.1};	GO:0016787:molecular_function-catalytic_activity-hydrolase_activity	-	K08254(acan:ACA1_204040)	E3.2.1.59; glucan endo-1,3-alpha-glucosidase [EC:3.2.1.59]
gene_BSBN01000593.1_000003	-1.20511	0.000240195	0.33611	0.400324	1.62668	0.000780098	2.1431	1.55931	2.45416	0.818407	0.75287	1.10313	1.52283	0.697414	1.20917	4.48356	2.63965	1.28293	-1.53288	0.0364191	-	-	1.59954	0.125029	1.428	1.5663	0.353067	0.235642	0.427213	0.501966	0.124342	0.099736	0.369171	1.15459	0.106235	2.18133	hypothetical protein SUGI_0430160 [Cryptomeria japonica]	Abhydrolase_3 domain-containing protein {ECO:0000259|Pfam:PF07859};	GO:0016787:molecular_function-catalytic_activity-hydrolase_activity	-	-	-
gene_BSBN01000593.1_000005	0.366658	0.218185	-1.32615	1.52e-05	-0.548999	0.115417	31.6899	43.4311	33.3918	26.9336	59.5497	53.5153	17.2519	20.2383	19.2132	37.6424	37.4413	22.2722	0.207464	0.789061	-1.80559	0.0421571	0.53854	0.454707	7.06555	28.3782	29.1861	45.601	21.7987	6.18711	2.43091	3.963	14.4725	20.3794	51.5639	31.3664	hypothetical protein SUGI_0430160 [Cryptomeria japonica]	Abhydrolase_3 domain-containing protein {ECO:0000259|Pfam:PF07859};	GO:0016787:molecular_function-catalytic_activity-hydrolase_activity	-	-	-
gene_BSBN01000593.1_000006	-0.166776	0.641134	0.952133	0.00329985	1.2234	4.72e-06	3.0079	2.17888	4.82649	3.36912	2.86088	2.93112	6.40401	3.58621	6.80484	7.41743	6.94235	5.77736	0.103755	0.863916	-1.33581	0.00482301	-0.637615	0.441184	19.6654	9.84132	5.08742	7.35719	14.4511	16.455	4.48796	7.12196	3.07403	8.56536	1.28315	13.567	hypothetical protein SUGI_0430250 [Cryptomeria japonica]	Chitin-binding type-1 domain-containing protein {ECO:0000259|PROSITE:PS50941};	GO:0004568:molecular_function-catalytic_activity-chitinase_activity;GO:0006032:biological_process-metabolic_process-chitin_catabolic_process;GO:0005975:biological_process-metabolic_process-carbohydrate_metabolic_process;GO:0008061:molecular_function-binding-chitin_binding;GO:0016998:biological_process-cellular_process-cell_wall_macromolecule_catabolic_process	map00520:Amino sugar and nucleotide sugar metabolism;map01100:Metabolic pathways	K01183(nnu:104605244)	E3.2.1.14; chitinase [EC:3.2.1.14]
gene_BSBN01000594.1_000015	1.02264	0.0367587	-0.28476	0.557812	-0.882101	0.115518	0.365521	0.316146	0.181343	0.381777	0.393544	0.997478	0.314806	0.521296	0.630285	0.522487	0.255982	0.188504	1.47575	0.0855732	-1.68581	0.0440528	-0.470932	0.721316	0.184928	0.108655	0.067926	0.644696	0.313948	0.079709	0.059773	0.09415	0.159323	0.042338	0.038932	0.622137	hypothetical protein SUGI_0348810 [Cryptomeria japonica]	TIR domain-containing protein {ECO:0000259|PROSITE:PS50104};	GO:0016787:molecular_function-catalytic_activity-hydrolase_activity;GO:0050135:molecular_function-catalytic_activity-NAD(P)+_nucleosidase_activity;GO:0006952:biological_process-response_to_stimulus-defense_response;GO:0007165:biological_process-cellular_process-signal_transduction;GO:0043531:molecular_function-binding-ADP_binding;GO:0003953:molecular_function-catalytic_activity-NAD+_nucleosidase_…	-	-	-
gene_BSBN01000596.1_000031	-0.664621	0.405102	1.84706	1.91e-07	2.06163	2.18e-09	0.535435	0.33118	3.7398	0.711875	1.09305	1.07957	6.75706	5.6071	2.92588	5.36735	3.35113	3.63829	-2.5917	0.0942867	-	-	3.77096	0.0115477	4.39315	0.921435	1.13223	0	0.384031	0.427378	0.112941	0.895421	0.328525	6.63974	1.98058	5.37814	hypothetical protein SUGI_0281860 [Cryptomeria japonica]	Pathogenesis-related thaumatin-like protein 3.1 {ECO:0000305};	GO:0006952:biological_process-response_to_stimulus-defense_response;GO:0009651:biological_process-response_to_stimulus-response_to_salt_stress;GO:0010224:biological_process-response_to_stimulus-response_to_UV_B;GO:0009607:biological_process-response_to_stimulus-response_to_biotic_stimulus	-	-	-
gene_BSBN01000596.1_000032	-1.27942	0.00112137	2.1444	9.35e-10	0.570368	0.330007	26.7357	13.8517	43.5129	8.70447	14.8366	11.1114	67.1142	58.465	30.0799	35.2912	10.7061	6.28324	-1.09477	0.0672924	-1.96355	0.00972767	0.702997	0.339044	13.8896	9.05718	18.2754	6.79412	2.1372	10.0284	0.550841	2.04532	2.25426	11.2073	3.8138	15.2156	hypothetical protein SUGI_0281860 [Cryptomeria japonica]	Pathogenesis-related thaumatin-like protein 3.1 {ECO:0000305};	GO:0006952:biological_process-response_to_stimulus-defense_response;GO:0009651:biological_process-response_to_stimulus-response_to_salt_stress;GO:0010224:biological_process-response_to_stimulus-response_to_UV_B;GO:0009607:biological_process-response_to_stimulus-response_to_biotic_stimulus	-	-	-
gene_BSBN01000605.1_000007	0.171824	0.614243	-1.14449	0.00159704	-0.200411	0.568629	1.09338	1.55388	1.02167	1.64842	1.11458	1.39569	0.514687	0.738684	0.647471	1.09202	1.51383	1.07282	0.601894	0.185387	-1.37603	0.00202793	0.0198054	0.962464	0.894164	1.55365	0.99362	2.09611	1.85723	1.26959	0.590255	0.504531	0.879911	1.65975	1.72871	1.76964	hypothetical protein SUGI_0121080 [Cryptomeria japonica]	Dof domain zinc finger DNA-binding protein {ECO:0000313|EMBL:AAY28423.1};	GO:0006355:biological_process-biological_regulation-regulation_of_transcription,_DNA_templated;GO:0003677:molecular_function-binding-DNA_binding	-	-	-
gene_BSBN01000605.1_000046	-0.293052	0.431559	1.46166	3.85e-05	0.598269	0.109783	1.74265	1.87011	2.14525	1.0411	2.31547	1.33402	4.48839	3.99469	4.72731	2.51286	2.32096	2.42676	-0.75807	0.0938741	4.37952	8.42585e-48	0.899558	0.0575098	1.02585	1.41332	0.951464	0.720952	0.508457	0.757676	14.0638	14.0978	13.0339	1.35391	1.44519	0.854006	hypothetical protein SUGI_0120720 [Cryptomeria japonica]	TSA: Wollemia nobilis Ref_Wollemi_Transcript_16030_2065 transcribed RNA sequence {ECO:0000313|EMBL:JAG86320.1};	GO:0016021:cellular_component-cellular_anatomical_entity-integral_component_of_membrane;GO:0016020:cellular_component-cellular_anatomical_entity-membrane	-	-	-
gene_BSBN01000605.1_000049	-0.189802	0.48605	-1.07731	0.00178826	-0.362338	0.315188	3.37582	5.46293	3.98566	4.16689	3.61527	3.47409	2.53697	1.66392	1.20351	3.30047	3.85829	1.73946	-1.15858	0.031142	0.695897	0.245613	-0.503954	0.3724	4.61232	3.56456	6.65296	2.62117	0.961142	2.9431	1.82356	3.57546	5.13677	1.72289	1.30222	1.49293	hypothetical protein SUGI_0120690 [Cryptomeria japonica]	R2R3-MYB transcription factor 55 {ECO:0000313|EMBL:QHG11483.1};	-	-	K09422(dzi:111287499)	MYBP; transcription factor MYB, plant
gene_BSBN01000606.1_000096	0.669212	0.129433	-4.0629	1.05e-07	-0.803586	0.209366	0.60136	1.0126	1.05891	1.01123	1.3211	1.93922	0.034249	0	0.204628	0.91041	1.33389	0.214522	-	-	-	-	2.70954	0.0160225	0.289808	0.747611	0.125453	0.614819	0.152897	0.176989	0.049448	0	0.142056	0.282637	1.78447	3.97824	hypothetical protein SUGI_1109830 [Cryptomeria japonica]	Uncharacterized protein {ECO:0000313|EMBL:EFJ19788.1};	-	-	-	-
gene_BSBN01000613.1_000008	-0.196678	0.720739	2.47287	4.34e-07	0.664983	0.185802	1.20059	3.44987	1.67346	0.991135	1.42804	3.10013	13.7786	11.0426	6.2999	4.15122	2.65819	2.09963	0.0708918	0.885035	2.46789	6.42824e-13	0.16239	0.722718	1.66717	3.18306	2.11663	2.21302	3.36999	1.71382	14.3014	12.0912	13.369	2.1483	2.93956	2.85494	-	-	-	-	-	-
gene_BSBN01000615.1_000046	0.382429	0.224674	2.08048	1.23e-08	-0.20684	0.408546	6.45537	2.86186	3.66487	5.37113	5.78692	5.83391	16.8715	39.2109	16.5158	4.32643	4.2154	6.46871	-0.168547	0.887652	2.45752	0.0332295	1.45951	0.176608	0.242035	1.23167	1.62597	1.59095	1.07144	0.041977	2.1383	3.33238	9.26558	3.35072	1.99097	1.90455	hypothetical protein SUGI_0951800 [Cryptomeria japonica]	organic cation/carnitine transporter 1 {ECO:0000313|RefSeq:XP_010910050.1};	GO:0022857:molecular_function-transporter_activity-transmembrane_transporter_activity;GO:0016020:cellular_component-cellular_anatomical_entity-membrane;GO:0016021:cellular_component-cellular_anatomical_entity-integral_component_of_membrane;GO:0055085:biological_process-cellular_process-transmembrane_transport	-	-	-
gene_BSBN01000615.1_000065	-0.0294537	0.961042	-0.526579	0.19335	2.60102	0.00146106	0.170326	0.702895	0.588711	0.385837	0.538784	0.501902	0.280588	0.473368	0.244683	5.00358	3.52505	0.301997	-0.312716	0.53519	1.88243	0.042039	0.174264	0.698373	1.00629	0.536333	0.60102	0.689881	0.680532	0.371377	0.599743	0.607036	5.25259	0.618531	0.649129	0.648349	unknown [Picea sitchensis]	Uncharacterized protein {ECO:0000313|EMBL:ABK22038.1};	-	-	-	-
gene_BSBN01000627.1_000002	-0.0989808	0.757676	-1.80555	1.28e-05	-0.118675	0.723601	31.5232	28.8841	23.7793	37.8805	26.5178	14.5016	10.0264	8.27325	4.51219	21.5662	25.8409	26.481	-1.77765	0.0399957	-0.768996	0.00211435	0.208545	0.671911	8.29567	12.37	90.4303	10.1147	10.1843	10.5269	5.27668	6.09975	6.48485	20.3589	9.00688	5.86988	hypothetical protein KI387_000623, partial [Taxus chinensis]	Histone H2A {ECO:0000256|RuleBase:RU003767};	GO:0006342:biological_process-cellular_process-chromatin_silencing;GO:0005634:cellular_component-cellular_anatomical_entity-nucleus;GO:0003677:molecular_function-binding-DNA_binding;GO:0000785:cellular_component-cellular_anatomical_entity-chromatin;GO:0000786:cellular_component-protein_containing_complex-nucleosome;GO:0046982:molecular_function-binding-protein_heterodimerization_activity;GO:00056…	-	K11251(lsv:111903720)	H2A; histone H2A
gene_BSBN01000627.1_000059	-	-	-	-	1.85832	0.0494009	0.054723	0.071484	0.06842	0.209177	0.039476	0.023732	0.086474	0.076651	0.112802	0.333572	0.608351	0.078784	-0.39408	0.371511	-0.624735	0.202121	-1.78548	0.00142946	0.470439	0.274971	0.322717	0.287023	0.262282	0.263186	0.213128	0.204863	0.098857	0.099633	0.09513	0.034879	hypothetical protein SUGI_1014190 [Cryptomeria japonica]	Putative TIR-NBS-LRR protein {ECO:0000313|EMBL:ADW94527.1};	GO:0016787:molecular_function-catalytic_activity-hydrolase_activity;GO:0050135:molecular_function-catalytic_activity-NAD(P)+_nucleosidase_activity;GO:0006952:biological_process-response_to_stimulus-defense_response;GO:0007165:biological_process-cellular_process-signal_transduction;GO:0043531:molecular_function-binding-ADP_binding;GO:0061809:molecular_function-catalytic_activity-NAD+_nucleotidase,…	-	-	-
gene_BSBN01000627.1_000080	-	-	3.67295	0.00281472	-	-	0.316161	0	0.231361	0.198657	0	0	0.741301	1.31915	0.667957	0.200773	0.44744	0.162646	0.10703	0.83505	2.43107	1.15993e-09	1.04024	0.176311	0.736588	0.637597	0.572754	0.887087	0.643402	0.639017	3.44937	4.71541	3.80637	0.684399	3.14449	0.690602	hypothetical protein SUGI_0971940 [Cryptomeria japonica]	Prephenate/arogenate dehydrogenase domain-containing protein {ECO:0000259|PROSITE:PS51176};	GO:0006571:biological_process-metabolic_process-tyrosine_biosynthetic_process;GO:0004665:molecular_function-catalytic_activity-prephenate_dehydrogenase_(NADP+)_activity;GO:0008977:molecular_function-catalytic_activity-prephenate_dehydrogenase_(NAD+)_activity;GO:0055114:-	map00400:Phenylalanine, tyrosine and tryptophan biosynthesis;map01100:Metabolic pathways;map01110:Biosynthesis of secondary metabolites;map01230:Biosynthesis of amino acids	K15227(pda:103710118)	TYRAAT; arogenate dehydrogenase (NADP+), plant [EC:1.3.1.78]
gene_BSBN01000633.1_000007	-0.844193	0.0125568	1.91352	2.03e-11	0.247495	0.574382	1.43786	0.873012	1.38496	0.531244	0.732332	0.770223	2.73043	2.41077	2.79545	1.31363	0.574439	0.581034	-1.07698	0.113449	1.38984	0.041895	0.8169	0.381394	0.937392	2.27243	2.17804	1.27393	0.890564	0.194783	3.26685	1.25946	1.97901	0.547204	0.513737	3.09402	hypothetical protein SUGI_0789300 [Cryptomeria japonica]	Cyclic nucleotide-binding domain-containing protein {ECO:0000259|PROSITE:PS50042};	GO:0005249:molecular_function-transporter_activity-voltage_gated_potassium_channel_activity;GO:0071805:biological_process-cellular_process-potassium_ion_transmembrane_transport;GO:0006813:biological_process-localization-potassium_ion_transport;GO:0016021:cellular_component-cellular_anatomical_entity-integral_component_of_membrane;GO:0016020:cellular_component-cellular_anatomical_entity-membrane;G…	map04626:Plant-pathogen interaction	K05391(cit:102609091)	CNGC; cyclic nucleotide gated channel, plant
gene_BSBN01000633.1_000014	0.115142	0.681948	-1.34128	0.000198635	-0.59024	0.0541571	2.10538	2.19826	2.63488	2.58627	2.17139	2.80369	0.909953	0.695256	1.38236	1.68573	1.41463	2.09131	0.36641	0.442818	-0.498976	0.283572	-1.08866	0.0361045	1.53174	1.88797	1.56688	3.3691	1.70836	1.41468	1.44246	1.66116	1.39426	0.912841	1.18576	0.797759	hypothetical protein SUGI_0828660 [Cryptomeria japonica]	-	-	-	-	-
gene_BSBN01000634.1_000017	1.03357	0.00623425	-0.380625	0.159171	-0.901801	0.00790912	0.750244	0.494787	0.297486	1.08313	1.10244	0.98671	0.841031	0.74976	0.885588	0.413062	0.535455	0.785549	0.546966	0.352887	-0.962459	0.0428823	-2.63806	1.07513e-06	0.170752	0.403756	0.650936	0.499036	0.469137	0.773631	0.375916	0.28672	0.218963	0.070753	0.111652	0.089676	hypothetical protein SUGI_0303070 [Cryptomeria japonica]	LRRNT_2 domain-containing protein {ECO:0000259|Pfam:PF08263};	-	-	-	-
gene_BSBN01000635.1_000031	0.226841	0.206861	-1.15617	7.34e-07	-0.153989	0.439881	12.0112	10.3846	11.328	11.9059	12.0633	15.6484	4.56845	6.10125	7.32415	13.3834	11.2119	11.6063	0.0939507	0.700301	-2.50183	1.33284e-20	-0.0832918	0.733676	22.9486	23.6849	30.1841	29.3034	20.3495	31.4124	5.62933	4.12631	4.36737	25.9438	24.1838	24.8749	hypothetical protein SUGI_0176700 [Cryptomeria japonica]	TSA: Wollemia nobilis Ref_Wollemi_Transcript_28220_3686 transcribed RNA sequence {ECO:0000313|EMBL:JAG85475.1};	GO:0048511:-;GO:0005634:cellular_component-cellular_anatomical_entity-nucleus;GO:0000160:biological_process-cellular_process-phosphorelay_signal_transduction_system	map04712:Circadian rhythm - plant	K12129(pda:103709107)	PRR7; pseudo-response regulator 7
gene_BSBN01000636.1_000016	0.22693	0.317395	1.88025	3.51e-16	-0.677593	0.00391711	5.55788	6.53201	4.9451	5.13681	7.80494	7.36692	21.2476	23.7675	27.5194	4.73856	4.33603	3.89583	0.222633	0.568221	1.51755	1.30046e-05	-0.356053	0.432558	2.46556	3.96999	6.23725	5.99024	4.15092	3.09886	15.8237	7.80615	13.7575	3.83707	4.45144	1.71817	hypothetical protein SUGI_1200340 [Cryptomeria japonica]	Two-component response regulator {ECO:0000256|PIRNR:PIRNR036392};	GO:0003700:molecular_function-transcription_regulator_activity-DNA_binding_transcription_factor_activity;GO:0000160:biological_process-cellular_process-phosphorelay_signal_transduction_system;GO:0005634:cellular_component-cellular_anatomical_entity-nucleus;GO:0006355:biological_process-biological_regulation-regulation_of_transcription,_DNA_templated;GO:0007165:biological_process-cellular_process-…	-	-	-
gene_BSBN01000638.1_000030	-1.86665	4.89e-09	1.33095	0.031879	2.04686	5.14e-10	1.32908	1.54053	1.62707	0.373828	0.380738	0.478643	1.87376	0.292761	1.00344	1.89505	1.77879	1.52308	1.05327	0.0374632	-1.18263	0.0044498	-0.18563	0.722215	0.690657	0.392503	0.335134	0.895623	1.18293	0.897885	0.520954	0.36952	0.390006	0.456778	1.10096	0.987365	hypothetical protein KI387_024617, partial [Taxus chinensis]	-	-	-	-	-
gene_BSBN01000640.1_000001	0.424522	0.532413	1.57527	3.04e-05	0.493384	0.227601	0.819935	0.103679	0.264983	0.431809	0.723135	0.439653	1.17183	1.66646	2.02587	0.777165	0.543177	0.975686	0.0529412	0.928875	1.05045	0.0053064	0.0508613	0.902217	0.602857	0.916947	2.44243	1.00489	1.58932	1.38777	3.10717	3.07513	1.94181	1.66544	1.12162	1.26216	hypothetical protein SUGI_0482830 [Cryptomeria japonica]	Alpha-mannosidase {ECO:0000256|ARBA:ARBA00012752, ECO:0000256|RuleBase:RU361199};	GO:0016787:molecular_function-catalytic_activity-hydrolase_activity;GO:0005975:biological_process-metabolic_process-carbohydrate_metabolic_process;GO:0030246:molecular_function-binding-carbohydrate_binding;GO:0016798:molecular_function-catalytic_activity-hydrolase_activity,_acting_on_glycosyl_bonds;GO:0006013:biological_process-metabolic_process-mannose_metabolic_process;GO:0003824:-;GO:0008152:-…	map00511:Other glycan degradation	K01191(atr:18425707)	MAN2C1; alpha-mannosidase [EC:3.2.1.24]
gene_BSBN01000644.1_000059	0.0837593	0.88799	3.4163	2.59e-15	-0.814578	0.142003	1.45788	5.0439	1.17679	3.81078	2.69766	1.642	22.3418	48.9467	24.5797	1.17414	2.75233	0.576061	-0.391695	0.453305	4.26539	5.95284e-15	0.283801	0.711259	4.84014	8.83958	4.85624	5.39188	2.16283	5.95515	49.0646	137.245	81.4882	1.55841	6.57196	8.01598	hypothetical protein SUGI_0867800 [Cryptomeria japonica]	TSA: Wollemia nobilis Ref_Wollemi_Transcript_13846_898 transcribed RNA sequence {ECO:0000313|EMBL:JAG86994.1};	GO:0016021:cellular_component-cellular_anatomical_entity-integral_component_of_membrane;GO:0016020:cellular_component-cellular_anatomical_entity-membrane;GO:0009536:cellular_component-cellular_anatomical_entity-plastid;GO:0009507:cellular_component-cellular_anatomical_entity-chloroplast	-	-	-
gene_BSBN01000645.1_000022	-0.0190671	0.957312	1.53046	4.15e-05	-0.68943	0.206816	3.09002	2.45175	2.11025	2.26678	1.77153	3.55527	4.56972	8.43556	9.1667	2.46333	1.74611	0.550595	0.0296625	0.916822	1.58557	3.29591e-08	-0.562379	0.071402	16.8748	20.0089	19.0855	14.0688	17.7978	24.7157	52.1144	66.0703	49.7715	10.9495	14.1325	12.5165	hypothetical protein SUGI_0608810 [Cryptomeria japonica]	15-cis-phytoene synthase {ECO:0000256|ARBA:ARBA00012396};	GO:0016021:cellular_component-cellular_anatomical_entity-integral_component_of_membrane;GO:0016020:cellular_component-cellular_anatomical_entity-membrane;GO:0004310:molecular_function-catalytic_activity-farnesyl_diphosphate_farnesyltransferase_activity;GO:0009058:biological_process-metabolic_process-biosynthetic_process;GO:0016765:molecular_function-catalytic_activity-transferase_activity,_transf…	map00906:Carotenoid biosynthesis;map01100:Metabolic pathways;map01110:Biosynthesis of secondary metabolites	K02291(jre:108988182)	crtB; 15-cis-phytoene synthase [EC:2.5.1.32]
gene_BSBN01000653.1_000010	0.882928	0.000934969	-1.03063	4.05e-05	-0.164797	0.523536	6.06799	9.02912	5.72084	11.6373	10.8376	16.0706	7.09061	6.49191	5.50203	13.6869	9.29814	11.9672	0.788626	0.0174098	-2.2196	5.30236e-05	-0.260142	0.365512	17.7819	18.1003	9.90918	28.95	24.3316	26.3326	3.80868	10.2889	2.64097	17.3202	19.8824	27.5209	hypothetical protein SUGI_0750700 [Cryptomeria japonica]	Lea protein {ECO:0000313|EMBL:CAA10047.1};	GO:0009269:biological_process-response_to_stimulus-response_to_desiccation	-	-	-
gene_BSBN01000653.1_000016	0.309373	0.205786	1.90803	3e-18	0.0142238	0.959912	5.69467	6.2565	6.2995	6.89238	9.11893	6.66437	28.8525	30.7412	26.8626	8.53903	7.78169	6.97856	-1.09045	0.0363337	2.8925	1.85842e-06	0.563661	0.435567	3.10526	1.41425	2.48762	1.43253	0.883019	0.964315	8.91888	3.07869	12.3242	0.93014	0.767703	3.00059	hypothetical protein SUGI_0750800 [Cryptomeria japonica]	Uncharacterized protein {ECO:0000313|EMBL:ABK26200.1};	-	-	-	-
gene_BSBN01000653.1_000017	0.544796	0.0592806	1.07425	4.79e-06	-0.197763	0.426797	5.9077	9.85408	5.97712	9.64823	13.384	8.7096	21.8954	25.2242	20.7731	8.70494	10.2509	9.23681	-0.870655	0.139168	2.25979	0.00338682	0.101373	0.886933	2.23464	1.70372	3.17134	2.13128	1.13001	0.596938	8.8107	1.65771	7.77123	1.17521	0.761997	2.06063	hypothetical protein SUGI_0750800 [Cryptomeria japonica]	Uncharacterized protein {ECO:0000313|EMBL:ABK26200.1};	-	-	-	-
gene_BSBN01000653.1_000018	-0.42836	0.41509	3.29392	8.07e-15	0.821643	0.141623	0.344308	1.39346	0.750624	1.02053	0.547666	0.353658	5.32058	5.32928	8.84245	1.5645	1.52581	0.406965	-	-	3.4974	9.44459e-09	-	-	0.219663	0.254824	0.452418	0.287735	0.085138	0.091127	2.36438	1.29022	2.32277	0.221724	0.178036	0.324993	hypothetical protein SUGI_0750800 [Cryptomeria japonica]	Uncharacterized protein {ECO:0000313|EMBL:ABK26200.1};	-	-	-	-
gene_BSBN01000655.1_000024	-0.438053	0.300771	-1.08503	0.0251947	-0.834268	0.122546	17.764	20.0045	9.64715	6.96965	8.35807	19.8559	4.15779	3.70213	8.92156	9.12832	8.11616	2.72326	0.73197	0.559086	-2.68535	0.025322	-2.60085	0.0044336	10.5833	12.1386	0.183698	16.4422	3.34854	18.9627	0.181284	0.840354	5.05666	1.11132	4.30119	0.872567	hypothetical protein SUGI_0596840 [Cryptomeria japonica]	Beta-glucosidase 18 {ECO:0000313|EMBL:OAY68081.1};	GO:0005975:biological_process-metabolic_process-carbohydrate_metabolic_process;GO:0004553:molecular_function-catalytic_activity-hydrolase_activity,_hydrolyzing_O_glycosyl_compounds	map00460:Cyanoamino acid metabolism;map00500:Starch and sucrose metabolism;map00940:Phenylpropanoid biosynthesis;map01100:Metabolic pathways;map01110:Biosynthesis of secondary metabolites	K05350(nnu:104609066)	bglB; beta-glucosidase [EC:3.2.1.21]
gene_BSBN01000657.1_000026	-1.24781	0.0164501	1.48202	0.00472873	2.01008	0.000118659	1.19425	0.383573	0.47184	0.355168	0.270904	0.232172	1.0659	0.327971	1.07727	1.6121	0.486329	1.4771	-3.73816	1.75648e-09	-	-	-	-	2.78512	3.52207	1.07425	0.191016	0.198769	0.159322	0.369685	0.202097	0.028485	0.402608	0.128119	0.056137	hypothetical protein SUGI_0723100 [Cryptomeria japonica]	Receptor-like serine/threonine-protein kinase {ECO:0000256|PIRNR:PIRNR000641};	GO:0006468:biological_process-cellular_process-protein_phosphorylation;GO:0016301:molecular_function-catalytic_activity-kinase_activity;GO:0016310:biological_process-cellular_process-phosphorylation;GO:0016021:cellular_component-cellular_anatomical_entity-integral_component_of_membrane;GO:0016020:cellular_component-cellular_anatomical_entity-membrane;GO:0000166:molecular_function-binding-nucleoti…	-	-	-
gene_BSBN01000657.1_000055	-1.33364	7.67e-06	0.424124	0.283286	-0.0720845	0.839309	3.82297	4.97786	3.38537	1.33841	1.73993	1.75679	2.60498	2.71891	1.23366	1.3099	1.56913	1.78362	-3.58585	0.00389124	2.39276	0.0592503	-	-	2.22323	3.17247	2.32099	0.273465	0.367528	0	1.39471	1.33505	0.553511	1.6283	0.372023	0.081247	hypothetical protein SUGI_1091300 [Cryptomeria japonica]	SET domain-containing protein {ECO:0000259|PROSITE:PS50280};	-	-	-	-
gene_BSBN01000657.1_000059	-0.589394	0.210866	1.89885	2.86e-05	0.526516	0.298008	0.462789	0.510619	0.405922	0.199975	0.226129	0.488012	1.01865	1.39783	1.07753	0.607739	0.352314	0.379279	-	-	1.06886	0.0274096	-0.186996	0.867913	0.309725	0.431193	0.256372	0.291901	0.532696	0.33949	0.963847	0.816154	0.635272	0.684839	0.310969	0.021617	hypothetical protein SUGI_1091300 [Cryptomeria japonica]	SET domain-containing protein {ECO:0000259|PROSITE:PS50280};	-	-	-	-
gene_BSBN01000662.1_000012	1.49159	0.000159366	0.753689	0.127027	-0.835232	0.0333913	0.474704	0.401206	0.282474	1.04507	0.911801	1.33584	0.935991	1.46243	3.25153	0.764693	0.434832	0.661757	2.20005	6.62896e-06	0.294388	0.51566	-0.839523	0.368163	0.511495	0.641516	0.771849	4.18269	2.88929	1.76822	2.35671	3.73776	4.60623	0.180187	1.82248	2.72577	hypothetical protein SUGI_0437470 [Cryptomeria japonica]	Uncharacterized protein {ECO:0000313|EMBL:JAG95262.1};	GO:0016021:cellular_component-cellular_anatomical_entity-integral_component_of_membrane;GO:0016020:cellular_component-cellular_anatomical_entity-membrane	-	-	-
gene_BSBN01000664.1_000020	0.0175229	0.970851	-0.747799	0.181595	1.06769	0.00366437	1.39162	2.09629	0.871958	1.14751	1.66747	1.70193	0.859717	1.47139	0.274043	4.2541	2.79653	2.4152	-1.38072	0.0154901	-0.493459	0.48028	0.872758	0.140864	8.321	4.2661	3.52445	2.11484	3.03934	1.10182	0.597039	1.04037	2.7723	2.23161	3.07856	5.75105	hypothetical protein SUGI_0195520 [Cryptomeria japonica]	Bark storage protein A isoform X1 {ECO:0000313|EMBL:RWR81045.1};	GO:0003824:-;GO:0009116:biological_process-metabolic_process-nucleoside_metabolic_process	-	-	-
gene_BSBN01000667.1_000011	-0.183863	0.610717	1.09614	0.000149592	0.131514	0.628789	3.20179	7.05704	2.92604	3.70126	4.31015	3.60779	6.5582	11.4124	7.19412	3.25992	4.73878	4.97156	-0.556471	0.491963	1.35167	1.90082e-06	-0.980444	0.0351706	1.4851	7.56435	0.935522	2.0977	2.32946	2.35784	5.38627	6.50993	5.21313	0.679969	1.24233	1.42103	hypothetical protein SUGI_0216070 [Cryptomeria japonica]	TSA: Wollemia nobilis Ref_Wollemi_Transcript_6905_1909 transcribed RNA sequence {ECO:0000313|EMBL:JAG88610.1};	-	-	-	-
gene_BSBN01000669.1_000010	-	-	5.29882	7.58e-27	3.37308	1.02e-06	0.440637	0.701774	0.377543	0.175333	0.14743	0.089532	7.61085	3.18591	7.13215	3.00684	0.973722	0.677294	-6.23411	0.00428203	8.09052	1.50029e-05	6.82804	0.0144761	0.074087	12.098	8.54786	0	0.043285	0.202942	25.9274	41.9331	2.80412	0.689213	0.061314	28.2136	hypothetical protein SUGI_0377680 [Cryptomeria japonica]	CYP947A88 {ECO:0000313|EMBL:ATG30005.1};	GO:0004497:molecular_function-catalytic_activity-monooxygenase_activity;GO:0016705:molecular_function-catalytic_activity-oxidoreductase_activity,_acting_on_paired_donors,_with_incorporation_or_reduction_of_molecular_oxygen;GO:0020037:molecular_function-binding-heme_binding;GO:0042617:biological_process-metabolic_process-paclitaxel_biosynthetic_process;GO:0016021:cellular_component-cellular_anatom…	-	-	-
gene_BSBN01000669.1_000018	-	-	-	-	2.50174	0.0241414	0.21913	0.404143	0.133137	0	0.256942	0.09814	0.039798	0.250877	0.616556	1.24036	0.590141	0.260087	-0.190388	0.824776	0.562466	0.469909	2.47105	0.0117415	1.63134	0.596305	0.284487	0.86231	0.276251	1.10908	1.65733	1.25767	0.358197	5.7835	0.581612	5.90382	hypothetical protein SUGI_0377520 [Cryptomeria japonica]	CYP947A88 {ECO:0000313|EMBL:ATG30005.1};	GO:0004497:molecular_function-catalytic_activity-monooxygenase_activity;GO:0016705:molecular_function-catalytic_activity-oxidoreductase_activity,_acting_on_paired_donors,_with_incorporation_or_reduction_of_molecular_oxygen;GO:0020037:molecular_function-binding-heme_binding;GO:0042617:biological_process-metabolic_process-paclitaxel_biosynthetic_process;GO:0016021:cellular_component-cellular_anatom…	-	-	-
gene_BSBN01000675.1_000013	-2.85263	0.0351045	-	-	7.36946	7.49e-06	1.4479	0.80692	1.15265	0	0.453998	0	0.051357	2.85486	0.025493	32.0076	27.3	20.426	-	-	-	-	14.7985	1.4993e-05	0.018223	0.005498	0.73704	0	0	0	0	0	0	133.098	3.94124	0.436045	hypothetical protein SUGI_0472280 [Cryptomeria japonica]	TSA: Wollemia nobilis Ref_Wollemi_Transcript_12531_1084 transcribed RNA sequence {ECO:0000313|EMBL:JAG87433.1};	-	-	-	-
gene_BSBN01000675.1_000014	-2.88247	0.0333549	-	-	7.35145	7.62e-06	1.54607	0.858882	1.16062	0	0.46705	0	0.132177	2.96912	0.026245	32.0242	28.062	20.9783	-	-	-	-	12.1385	0.000113881	0.01876	0.00566	0.758759	0	0.019729	0	0	0	0	137.741	4.08123	0.46552	hypothetical protein SUGI_0472280 [Cryptomeria japonica]	TSA: Wollemia nobilis Ref_Wollemi_Transcript_12531_1084 transcribed RNA sequence {ECO:0000313|EMBL:JAG87433.1};	-	-	-	-
gene_BSBN01000677.1_000029	-0.235277	0.416805	-1.98276	2.15e-09	-0.0701024	0.820124	6.11034	7.59206	4.77592	5.93327	5.10845	4.65529	1.46205	1.44978	1.09287	6.0914	5.00712	4.12709	-2.30222	0.0181957	-0.330068	0.595442	0.701646	0.37677	3.48096	7.38138	38.2157	3.85786	1.08753	4.47271	1.96488	2.5956	2.88123	9.66624	3.36887	2.24424	hypothetical protein SETIT_7G212600v2 [Setaria italica]	Histone H4 {ECO:0000256|RuleBase:RU000528};	GO:0005634:cellular_component-cellular_anatomical_entity-nucleus;GO:0046982:molecular_function-binding-protein_heterodimerization_activity;GO:0005694:cellular_component-cellular_anatomical_entity-chromosome;GO:0003677:molecular_function-binding-DNA_binding;GO:0000786:cellular_component-protein_containing_complex-nucleosome	-	K11254(zma:103633139)	H4; histone H4
gene_BSBN01000679.1_000018	0.034156	0.877566	-2.49008	2.62e-18	0.0385448	0.831573	7.053	12.1948	9.49916	9.59053	9.8024	10.1154	1.60471	2.43554	1.25298	10.5191	9.45875	10.8538	0.709717	0.000277045	-3.78987	5.16744e-15	0.264052	0.291886	18.2999	21.1452	21.9252	31.0107	31.5999	36.8961	1.04559	3.64396	2.41456	31.5424	38.9547	46.1599	hypothetical protein SUGI_0952540 [Cryptomeria japonica]	NB-ARC domain-containing protein {ECO:0000259|Pfam:PF00931};	GO:0043531:molecular_function-binding-ADP_binding	-	-	-
gene_BSBN01000680.1_000006	0.199417	0.559235	-1.38973	0.000626922	-0.265288	0.495665	0.588929	0.678772	0.913679	0.956332	0.899727	0.659468	0.363918	0.397743	0.198363	0.561319	0.986508	0.574064	-0.176029	0.799245	-1.05576	0.0416043	-0.627556	0.254459	0.403335	0.468944	1.74631	1.06529	0.514139	0.664018	0.438423	0.220484	0.399924	0.671745	0.453659	0.298817	-	-	-	-	-	-
gene_BSBN01000682.1_000016	1.21691	8.78e-05	1.66868	2.01e-10	-0.465939	0.133056	0.446218	0.619856	0.580739	1.50438	1.10777	1.2308	3.40694	4.56153	4.42089	0.751814	1.00095	1.07168	0.961302	0.544567	1.22489	1.00783e-05	1.29912	0.490963	1.14837	1.64495	0	2.02453	1.48976	2.04386	4.02445	3.91954	4.91657	1.94731	11.5721	0	hypothetical protein SUGI_0393980 [Cryptomeria japonica]	Uncharacterized protein {ECO:0000313|EMBL:JAG93171.1};	GO:0006952:biological_process-response_to_stimulus-defense_response;GO:0043531:molecular_function-binding-ADP_binding	map04626:Plant-pathogen interaction	K13457(hbr:110655174)	RPM1, RPS3; disease resistance protein RPM1
gene_BSBN01000682.1_000017	-	-	3.73695	1.24e-08	-	-	0.125028	0.039052	0	0.171213	0.259215	0.062988	1.01169	3.31536	2.8391	0.08713	0	0	-	-	5.37468	3.89545e-06	-	-	0	0.025932	0	0.028318	0	0.135356	2.96458	1.60094	2.77816	0.027739	0.227524	0	hypothetical protein SUGI_0459930 [Cryptomeria japonica]	Protein kinase domain-containing protein {ECO:0000259|PROSITE:PS50011};	-	-	-	-
gene_BSBN01000682.1_000044	0.526352	0.0268101	1.16644	0.00532095	0.446981	0.043242	1.73312	1.61411	2.52091	2.47497	2.83631	3.21443	4.00863	3.59231	12.2459	3.98462	3.38013	4.03508	0.556705	0.0262589	-0.754361	0.186653	-1.64648	0.0111837	10.7974	8.64303	9.21435	16.1346	16.0504	10.5826	10.3187	1.95445	11.2247	2.59342	2.36517	9.30572	hypothetical protein SUGI_0683450 [Cryptomeria japonica]	Putative TIR-NBS-LRR protein {ECO:0000313|EMBL:ADW94527.1};	GO:0016787:molecular_function-catalytic_activity-hydrolase_activity;GO:0050135:molecular_function-catalytic_activity-NAD(P)+_nucleosidase_activity;GO:0006952:biological_process-response_to_stimulus-defense_response;GO:0007165:biological_process-cellular_process-signal_transduction;GO:0043531:molecular_function-binding-ADP_binding;GO:0003953:molecular_function-catalytic_activity-NAD+_nucleosidase_…	-	-	-
gene_BSBN01000684.1_000085	-0.191556	0.521854	1.36381	1.38e-06	0.130055	0.703133	7.61047	3.89047	3.85188	4.06565	4.53104	4.9092	8.04589	16.1109	10.9876	4.90261	2.82564	7.36181	0.497992	0.259203	0.855067	0.0100318	-1.09144	0.0400279	0.614803	1.27675	1.36268	1.63015	1.77091	1.13775	3.0675	2.1101	2.91685	0.72441	0.350293	0.987526	hypothetical protein SUGI_1064010 [Cryptomeria japonica]	Uncharacterized protein {ECO:0000313|EMBL:JAG93088.1};	GO:0006508:biological_process-metabolic_process-proteolysis;GO:0008233:molecular_function-catalytic_activity-peptidase_activity;GO:0008236:molecular_function-catalytic_activity-serine_type_peptidase_activity;GO:0004252:molecular_function-catalytic_activity-serine_type_endopeptidase_activity;GO:0016787:molecular_function-catalytic_activity-hydrolase_activity	-	-	-
gene_BSBN01000685.1_000032	-	-	2.50681	0.0066468	-	-	0.220435	0.184855	0.254599	0.07249	0	0.316478	0.896491	0.932827	0.539187	0.226935	0.290961	0.245268	-1.22377	0.0233077	2.0281	3.56172e-06	1.61335	0.00103538	0.877067	0.684051	1.65582	0.392993	0.461663	0.472956	2.00654	1.9301	1.50147	0.992866	1.63313	1.39787	hypothetical protein SUGI_0658600 [Cryptomeria japonica]	Growth-regulating factor {ECO:0000256|RuleBase:RU367127};	GO:0032502:-;GO:0005634:cellular_component-cellular_anatomical_entity-nucleus;GO:0006351:biological_process-metabolic_process-transcription,_DNA_templated;GO:0005524:molecular_function-binding-ATP_binding	-	-	-
gene_BSBN01000685.1_000046	-0.346489	0.145941	0.0428979	0.885077	1.2552	2.67e-05	94.9278	70.9637	126.211	89.7127	64.7426	68.5182	68.0308	54.0464	115.399	238.071	117.843	194.738	-0.842062	0.0647459	-1.17385	0.00633938	-0.0984748	0.906573	38.4663	13.9898	17.434	12.1043	15.158	10.6015	3.16836	8.50348	4.78953	27.8848	3.07532	4.17531	hypothetical protein SUGI_0658300 [Cryptomeria japonica]	Putative alcohol dehydrogenase {ECO:0000313|EMBL:AKH04258.1};	GO:0055114:-	-	-	-
gene_BSBN01000686.1_000032	-0.15845	0.572484	2.38331	2.18e-14	0.900873	0.010064	2.78694	3.26012	2.27993	1.89475	3.21735	2.12215	9.1984	12.6024	16.2278	3.0708	4.89091	6.98644	-0.691274	0.0786179	1.06205	0.00544812	-0.665136	0.247186	27.6711	19.2521	18.3155	16.1234	8.34151	7.51975	35.9489	24.6698	22.764	2.73346	10.64	8.61941	hypothetical protein SUGI_0485540 [Cryptomeria japonica]	Putative TIR-NBS-LRR protein {ECO:0000313|EMBL:ADW94527.1};	GO:0016787:molecular_function-catalytic_activity-hydrolase_activity;GO:0050135:molecular_function-catalytic_activity-NAD(P)+_nucleosidase_activity;GO:0006952:biological_process-response_to_stimulus-defense_response;GO:0007165:biological_process-cellular_process-signal_transduction;GO:0043531:molecular_function-binding-ADP_binding;GO:0003953:molecular_function-catalytic_activity-NAD+_nucleosidase_…	-	-	-
gene_BSBN01000686.1_000047	-	-	5.82524	1.35e-24	-	-	0.113687	0.183467	0.063358	0.010776	0.024168	0.010872	0.640312	0.838276	1.35055	0.170873	0.106836	0.294437	-4.17029	3.24943e-10	4.64786	6.47128e-13	-	-	0.22042	0.221308	0.439115	0.01088	0.011754	0.021184	0.489193	0.247346	0.45414	0.222392	0.018512	0.048903	hypothetical protein SUGI_0713680 [Cryptomeria japonica]	NB-ARC domain-containing protein {ECO:0000259|Pfam:PF00931};	GO:0043531:molecular_function-binding-ADP_binding	-	-	-
gene_BSBN01000686.1_000048	-	-	9.79604	6.61e-27	-	-	0.045712	0.0183	0	0	0	0	0.504839	0.351719	0.349985	0.020888	0.005523	0.065763	-	-	5.88821	3.7027e-09	-	-	0.074469	0.065814	0.114052	0.022767	0	0.00589	0.849091	0.374599	0.785097	0.355198	0	0.007849	hypothetical protein SUGI_0713680 [Cryptomeria japonica]	NB-ARC domain-containing protein {ECO:0000259|Pfam:PF00931};	GO:0043531:molecular_function-binding-ADP_binding	-	-	-
gene_BSBN01000690.1_000049	0.00509428	0.991526	-1.30139	0.00265498	0.282796	0.42244	1.60332	1.18852	0.784128	1.43264	0.876541	1.28682	0.347987	0.724193	0.38853	1.79708	1.15943	1.49646	0.0616932	0.857964	-1.34601	0.00113697	-0.140346	0.69232	2.00102	2.14341	2.03943	1.82101	2.35802	2.24614	0.593854	1.09408	0.791989	1.76484	2.02263	1.91903	hypothetical protein SUGI_0288570 [Cryptomeria japonica]	Uncharacterized protein {ECO:0000313|EMBL:GAX85336.1};	GO:0005975:biological_process-metabolic_process-carbohydrate_metabolic_process	-	K18581(nia:A8C56_12635)	ugl; unsaturated chondroitin disaccharide hydrolase [EC:3.2.1.180]
gene_BSBN01000691.1_000052	0.0128547	0.980202	2.14336	1.07e-05	0.32752	0.462938	0.837507	0.922858	0.542992	0.442976	0.62489	1.226	2.06637	4.95304	3.22054	0.916288	0.865564	1.20278	-1.98105	0.073312	2.26188	0.0361504	0.991812	0.448498	0.356946	3.14902	4.20935	0.084077	0.467148	1.24959	5.06788	0.629913	2.74646	0.735713	2.89886	0.087947	hypothetical protein SUGI_0549620 [Cryptomeria japonica]	TSA: Wollemia nobilis Ref_Wollemi_Transcript_4210_1690 transcribed RNA sequence {ECO:0000313|EMBL:JAG89035.1};	GO:0016021:cellular_component-cellular_anatomical_entity-integral_component_of_membrane;GO:0016020:cellular_component-cellular_anatomical_entity-membrane	-	-	-
gene_BSBN01000691.1_000068	1.27278	0.00185058	-0.708729	0.0577208	-0.954734	0.0406508	4.80553	5.12945	2.29142	10.2398	6.96904	12.6065	5.14145	4.79321	8.44709	3.64177	3.33396	8.69784	1.64216	0.0405077	-0.941538	0.170717	-3.39083	0.0115569	9.11161	8.54785	1.3123	11.1187	20.97	28.0869	5.67969	20.1486	4.99381	0.317696	0.169746	4.95913	hypothetical protein SUGI_0549070 [Cryptomeria japonica]	EF-hand domain-containing protein {ECO:0000259|PROSITE:PS50222};	GO:0005509:molecular_function-binding-calcium_ion_binding	-	K24345(peu:105135506)	KIC; calcium-binding protein KIC and related proteins
gene_BSBN01000691.1_000069	1.09024	0.00361625	-0.484349	0.183735	-1.06952	0.00934854	4.51721	6.05389	3.93045	11.085	6.75665	13.303	5.86654	8.06005	8.53627	6.26331	3.33545	5.4153	0.824293	0.308441	0.083648	0.912821	-2.72335	0.0283052	23.7137	23.2423	3.78943	12.2758	32.946	45.7667	20.1057	63.4028	11.5616	1.1206	0.536903	11.5218	hypothetical protein SUGI_0549050 [Cryptomeria japonica]	TSA: Wollemia nobilis Ref_Wollemi_Transcript_13961_514 transcribed RNA sequence {ECO:0000313|EMBL:JAG86929.1};	GO:0005509:molecular_function-binding-calcium_ion_binding	-	K24345(csv:101208703)	KIC; calcium-binding protein KIC and related proteins
gene_BSBN01000691.1_000073	1.07956	0.00312815	1.40702	1.6e-05	0.340166	0.388411	1.37558	1.76094	1.82719	4.66449	1.98525	3.91006	9.47413	8.81441	10.0726	5.84596	3.09893	4.64012	2.01951	0.00271991	0.916588	0.0141546	-2.3298	0.0164734	4.12367	2.28846	0.762685	6.96508	9.85351	12.8321	14.8834	25.8754	14.5517	0.3533	0.837511	4.46045	hypothetical protein SUGI_0548740 [Cryptomeria japonica]	TSA: Wollemia nobilis Ref_Wollemi_Transcript_13961_514 transcribed RNA sequence {ECO:0000313|EMBL:JAG86929.1};	GO:0005509:molecular_function-binding-calcium_ion_binding	-	K24345(peu:105135506)	KIC; calcium-binding protein KIC and related proteins
gene_BSBN01000693.1_000013	-2.73494	0.000560576	-	-	-	-	0.950382	0.511352	1.15892	0.25351	0.115511	0	0.158837	0.352534	0.13534	0.468242	0.308707	0.185913	-3.51283	0.000204238	-	-	0.526285	0.636932	2.01426	2.83502	12.3063	0.292937	0.247206	0.931249	0.349556	0.318736	0.28579	1.72722	0.162711	0.172172	hypothetical protein SUGI_0138010 [Cryptomeria japonica]	Uncharacterized protein {ECO:0000313|EMBL:ABK26765.1};	-	-	-	-
gene_BSBN01000694.1_000001	-0.584758	0.106657	1.3071	0.000537772	1.43339	0.000122721	0.755977	0.740225	1.08222	0.678287	0.5909	0.450651	1.83138	0.966229	1.54286	2.07678	1.16861	1.50376	0.0396626	0.914706	-1.13528	0.00110011	0.287544	0.501069	3.78116	3.251	2.48751	3.3003	4.05213	2.4948	1.16852	1.51031	1.73951	5.99363	3.11345	2.71086	hypothetical protein SUGI_0030600 [Cryptomeria japonica]	L-gulonolactone oxidase {ECO:0000256|ARBA:ARBA00013121};	GO:0019853:biological_process-metabolic_process-L_ascorbic_acid_biosynthetic_process;GO:0050660:molecular_function-binding-flavin_adenine_dinucleotide_binding;GO:0016020:cellular_component-cellular_anatomical_entity-membrane;GO:0003885:molecular_function-catalytic_activity-D_arabinono_1,4_lactone_oxidase_activity;GO:0055114:-;GO:0016491:molecular_function-catalytic_activity-oxidoreductase_activit…	map00053:Ascorbate and aldarate metabolism;map01100:Metabolic pathways;map01240:Biosynthesis of cofactors	K00103(smo:SELMODRAFT_130502)	GULO; L-gulonolactone oxidase [EC:1.1.3.8]
gene_BSBN01000696.1_000023	0.880476	5.18e-05	-1.47071	7.45e-08	-0.907804	0.00048845	4.54525	4.47769	5.22829	7.23914	7.96548	10.2736	4.21485	2.8334	2.69712	4.97255	3.44357	5.60987	0.515013	0.230472	-1.22493	0.00242768	-0.0181488	0.956267	3.23762	1.70721	1.70185	3.53883	3.31633	2.92068	0.74586	1.57622	1.55733	3.23729	2.90078	3.18588	hypothetical protein KI387_004896, partial [Taxus chinensis]	Uncharacterized protein {ECO:0000313|EMBL:JAG93730.1};	GO:0006857:biological_process-localization-oligopeptide_transport;GO:0022857:molecular_function-transporter_activity-transmembrane_transporter_activity;GO:0016020:cellular_component-cellular_anatomical_entity-membrane;GO:0016021:cellular_component-cellular_anatomical_entity-integral_component_of_membrane;GO:0055085:biological_process-cellular_process-transmembrane_transport	-	K14638(qsu:111993848)	SLC15A3_4, PHT; solute carrier family 15 (peptide/histidine transporter), member 3/4
gene_BSBN01000696.1_000024	-4.56549	5.31e-11	-	-	3.56228	2.2e-07	1.51501	3.40919	2.98272	0.161028	0	0.162462	0.426227	0.27238	0.711901	1.10089	1.17534	1.73638	-0.0266971	0.987369	3.18923	0.00699791	2.86604	0.00806304	1.32297	0.846736	0.115158	1.56887	0.417347	0.328052	10.3901	9.71249	0.474555	5.77609	10.1593	0.7512	hypothetical protein SUGI_0694710 [Cryptomeria japonica]	TSA: Wollemia nobilis Ref_Wollemi_Transcript_5294_1444 transcribed RNA sequence {ECO:0000313|EMBL:JAG88851.1};	-	-	-	-
gene_BSBN01000696.1_000043	-	-	2.21746	3.14e-06	-0.3242	0.487538	0.230516	0.062124	0.063806	0.327416	0.259523	0.585052	1.02742	2.50053	2.04183	0.375523	0.24658	0.326705	0.7077	0.318234	2.32175	0.000318307	-2.6107	0.161319	0.643359	0.749983	0.280492	0.323592	1.12725	1.3022	5.53239	5.65104	2.42334	0	0.012548	0.412675	hypothetical protein SUGI_0792940 [Cryptomeria japonica]	Protein kinase domain-containing protein {ECO:0000259|PROSITE:PS50011};	GO:0006468:biological_process-cellular_process-protein_phosphorylation;GO:0016301:molecular_function-catalytic_activity-kinase_activity;GO:0016310:biological_process-cellular_process-phosphorylation;GO:0016021:cellular_component-cellular_anatomical_entity-integral_component_of_membrane;GO:0016020:cellular_component-cellular_anatomical_entity-membrane;GO:0030246:molecular_function-binding-carbohyd…	-	-	-
gene_BSBN01000697.1_000010	1.30033	0.00021589	1.91477	0.000690881	0.0795754	0.796379	2.45849	2.06787	1.1449	3.89056	3.60524	6.57983	7.13394	11.3367	35.3565	5.48181	5.78006	3.834	0.945099	0.0234764	0.316216	0.401712	-2.13994	0.016218	16.4846	17.0969	7.4852	19.386	27.4112	32.7574	37.2872	41.4499	18.7224	2.73461	1.28117	13.3526	hypothetical protein SUGI_0283150 [Cryptomeria japonica]	Nodulin-like domain-containing protein {ECO:0000259|Pfam:PF06813};	GO:0016021:cellular_component-cellular_anatomical_entity-integral_component_of_membrane;GO:0016020:cellular_component-cellular_anatomical_entity-membrane	-	-	-
gene_BSBN01000700.1_000012	-0.166274	0.337232	-1.01843	2.01e-06	0.0314106	0.896777	45.0947	60.1197	52.7979	44.0503	49.3446	47.7286	29.7201	21.8594	19.0782	62.1668	48.8125	35.5494	0.0934947	0.701845	-1.61874	1.52055e-10	0.368584	0.0624992	36.8772	41.4476	27.9406	35.4159	38.526	39.498	8.54538	13.1549	14.8678	52.4006	45.3779	45.7761	hypothetical protein SUGI_0517870 [Cryptomeria japonica]	Elf4 domain-containing protein {ECO:0000259|Pfam:PF07011};	GO:0048511:-;GO:0005634:cellular_component-cellular_anatomical_entity-nucleus;GO:0042753:biological_process-biological_regulation-positive_regulation_of_circadian_rhythm	-	-	-
gene_BSBN01000700.1_000013	0.498401	0.153006	1.43254	7.64e-06	-0.209314	0.523402	1.53016	1.06744	0.755468	1.87808	1.34478	1.54518	3.10235	5.84025	4.08141	1.63604	1.50258	1.05195	0.368228	0.416537	1.3326	0.0148693	1.09419	0.00947498	0.973492	1.49523	2.66485	2.29115	2.48545	1.72478	8.34024	5.63631	2.00868	6.74648	2.93378	3.9381	hypothetical protein SUGI_0405960 [Cryptomeria japonica]	TSA: Wollemia nobilis Ref_Wollemi_Transcript_21746_2457 transcribed RNA sequence {ECO:0000313|EMBL:JAG85963.1};	GO:0005524:molecular_function-binding-ATP_binding;GO:0016887:molecular_function-catalytic_activity-ATPase_activity;GO:0000166:molecular_function-binding-nucleotide_binding	-	K09489(mesc:110600777)	HSPA4; heat shock 70kDa protein 4
gene_BSBN01000703.1_000037	-	-	1.76376	4.61e-05	-	-	0.641529	0.522319	0.245723	0.481686	0.790805	0.474073	1.5258	2.62288	2.03346	0.453364	0.448296	0.66952	-	-	2.93881	9.81143e-07	-	-	0.361386	0.160787	0.290329	0.17001	0.313284	0.392533	2.89742	2.53637	1.43654	0.409241	0.221716	0.49575	hypothetical protein SUGI_0829100 [Cryptomeria japonica]	Molecular chaperone HtpG {ECO:0000313|EMBL:TEY62841.1};	GO:0000166:molecular_function-binding-nucleotide_binding;GO:0006457:biological_process-cellular_process-protein_folding;GO:0051082:molecular_function-binding-unfolded_protein_binding;GO:0016887:molecular_function-catalytic_activity-ATPase_activity;GO:0005524:molecular_function-binding-ATP_binding	map04141:Protein processing in endoplasmic reticulum;map04626:Plant-pathogen interaction	K04079(peu:105140757)	HSP90A, htpG; molecular chaperone HtpG
gene_BSBN01000703.1_000113	0.29337	0.405757	-0.955538	0.000109221	-1.06699	0.000292769	1.26771	1.31136	2.95476	2.47917	1.87306	2.45647	1.08413	1.13343	1.3298	1.22829	1.28681	0.775329	0.273763	0.539871	-1.66305	1.61394e-05	-0.0174375	0.960035	3.95432	2.38998	1.82232	4.7199	2.84135	2.45321	1.05257	1.29067	0.752154	3.51225	2.85874	3.27586	hypothetical protein SUGI_0367840 [Cryptomeria japonica]	TIR domain-containing protein {ECO:0000259|PROSITE:PS50104};	GO:0016787:molecular_function-catalytic_activity-hydrolase_activity;GO:0050135:molecular_function-catalytic_activity-NAD(P)+_nucleosidase_activity;GO:0007165:biological_process-cellular_process-signal_transduction;GO:0043531:molecular_function-binding-ADP_binding;GO:0003953:molecular_function-catalytic_activity-NAD+_nucleosidase_activity;GO:0061809:molecular_function-catalytic_activity-NAD+_nucle…	-	-	-
gene_BSBN01000703.1_000150	-0.424579	0.147484	1.29768	0.000119432	0.356908	0.230122	1.65413	2.21015	2.28824	1.78942	1.173	1.6512	3.62023	5.21902	2.66228	2.13027	2.0238	1.83315	-0.864593	0.0337557	2.07277	1.64534e-17	0.721118	0.10376	2.61585	5.05327	6.83178	3.17837	2.47089	2.22344	10.7324	10.5639	11.3745	2.29333	5.50152	4.80399	-	-	-	-	-	-
gene_BSBN01000703.1_000151	0.327527	0.278931	-1.00693	0.0001193	-0.722781	0.0123147	2.22544	4.03063	2.28295	4.28291	3.72131	2.74187	1.63511	1.87761	1.8994	1.65626	2.23979	2.73002	0.254319	0.564318	-1.20038	0.00758788	-1.27563	0.0115905	3.01594	5.04844	6.56864	8.56859	5.46593	3.2111	3.24081	1.60653	2.51062	1.78054	3.54705	1.61049	hypothetical protein SUGI_0670640 [Cryptomeria japonica]	Uncharacterized protein {ECO:0000313|EMBL:JAG93171.1};	GO:0006952:biological_process-response_to_stimulus-defense_response;GO:0043531:molecular_function-binding-ADP_binding	-	-	-
gene_BSBN01000705.1_000036	-	-	3.5926	3.03e-11	-	-	0.964556	1.65905	1.70794	0.690999	0.288414	0.3173	7.50702	5.95167	4.0194	4.95186	3.22432	1.21112	-	-	6.82762	2.02036e-25	-	-	1.42159	0.286326	3.38843	0.280424	0.270202	0.028037	26.5387	31.2803	18.5439	4.56824	3.21289	0.84418	hypothetical protein SUGI_0526850 [Cryptomeria japonica]	SHSP domain-containing protein {ECO:0000259|PROSITE:PS01031};	-	map04141:Protein processing in endoplasmic reticulum	K13993(fve:101314220)	HSP20; HSP20 family protein
gene_BSBN01000705.1_000039	-0.0990705	0.739863	2.75052	3.36e-18	0.614801	0.268123	4.94303	5.50323	4.5477	4.68756	3.80494	5.53174	28.4896	43.6956	23.5474	13.5275	5.57443	2.70069	0.22459	0.617793	3.22182	2.11923e-10	2.22322	0.0320188	10.9471	26.4642	30.766	24.6109	18.2902	34.8425	307.62	296.785	109.088	216.732	7.34028	134.006	hypothetical protein SUGI_0526850 [Cryptomeria japonica]	SHSP domain-containing protein {ECO:0000259|PROSITE:PS01031};	-	map04141:Protein processing in endoplasmic reticulum	K13993(mesc:110624489)	HSP20; HSP20 family protein
gene_BSBN01000705.1_000040	-0.332202	0.192876	2.88911	1.49e-30	0.504584	0.281136	10.9163	14.5644	13.4094	7.73236	10.4824	12.7344	66.1783	87.0796	80.1624	23.741	14.9624	6.03623	0.249973	0.356317	2.78	3.438e-12	1.62841	0.0168306	17.5895	20.8053	22.2954	26.8629	17.9278	26.8375	213.618	180.191	90.9313	124.463	17.4784	74.8911	hypothetical protein SUGI_0526850 [Cryptomeria japonica]	SHSP domain-containing protein {ECO:0000259|PROSITE:PS01031};	-	map04141:Protein processing in endoplasmic reticulum	K13993(cmo:103502478)	HSP20; HSP20 family protein
gene_BSBN01000705.1_000041	-0.71999	0.0229092	3.02574	2.61e-30	0.672963	0.230097	3.71211	5.96081	5.11307	2.48584	3.27744	3.2046	21.5646	28.3974	28.5482	8.40597	4.51439	1.62525	0.452289	0.131977	3.13752	1.51027e-11	1.1517	0.0361979	11.4715	13.2916	12.1901	20.1818	12.6281	17.4053	210.012	152.192	71.3329	61.3952	14.3812	34.0201	hypothetical protein SUGI_0526850 [Cryptomeria japonica]	SHSP domain-containing protein {ECO:0000259|PROSITE:PS01031};	-	map04141:Protein processing in endoplasmic reticulum	K13993(cmo:103502478)	HSP20; HSP20 family protein
gene_BSBN01000705.1_000042	-0.258631	0.465425	1.90115	1.2e-08	-0.409858	0.368134	2.92497	5.3593	4.41434	2.75402	3.05018	4.85276	9.61964	14.8531	15.8633	3.77816	2.99631	1.35863	0.256873	0.441923	3.27194	1.78774e-13	0.52387	0.318161	6.29254	5.21655	5.96744	8.39438	5.47605	6.94704	83.9481	80.0079	33.3226	13.2882	4.02794	11.9577	hypothetical protein SUGI_0526850 [Cryptomeria japonica]	SHSP domain-containing protein {ECO:0000259|PROSITE:PS01031};	-	map04141:Protein processing in endoplasmic reticulum	K13993(mesc:110624489)	HSP20; HSP20 family protein
gene_BSBN01000706.1_000039	-0.313992	0.58263	0.789766	0.0426986	1.4929	0.000169176	0.768014	0.817797	0.20202	0.469228	0.39132	0.585027	0.676722	0.820255	1.0381	1.29197	1.79332	1.06571	-0.469506	0.353237	-0.186432	0.831199	1.76087	0.000819562	3.34571	2.52555	6.41416	3.13935	1.70006	3.83582	0.381788	5.13563	2.02571	9.23107	14.6261	5.19663	hypothetical protein SUGI_1112390 [Cryptomeria japonica]	Chlorophyllase {ECO:0000256|ARBA:ARBA00013226};	GO:0015996:biological_process-metabolic_process-chlorophyll_catabolic_process;GO:0047746:molecular_function-catalytic_activity-chlorophyllase_activity;GO:0102293:molecular_function-catalytic_activity-pheophytinase_b_activity	map00860:Porphyrin and chlorophyll metabolism;map01100:Metabolic pathways;map01110:Biosynthesis of secondary metabolites	K08099(nnu:104596611)	E3.1.1.14; chlorophyllase [EC:3.1.1.14]
gene_BSBN01000712.1_000004	-0.57679	0.0329577	1.22036	0.000128927	0.671168	0.0260682	3.86216	5.4495	3.37148	3.05135	2.23164	3.25392	8.74275	4.09514	7.3521	6.16285	4.12128	3.5129	-0.477997	0.356118	1.26377	0.0404871	1.13207	0.164565	2.73906	1.57887	1.83902	1.888	1.85845	0.715568	3.50132	1.43406	5.66933	1.15444	1.58778	6.6072	hypothetical protein SUGI_1047060 [Cryptomeria japonica]	Protein phosphatase 2C (PP2C)-like domain {ECO:0000313|EMBL:OVA03087.1};	GO:0006470:biological_process-cellular_process-protein_dephosphorylation;GO:0016791:molecular_function-catalytic_activity-phosphatase_activity;GO:0004722:molecular_function-catalytic_activity-protein_serine/threonine_phosphatase_activity	-	-	-
gene_BSBN01000712.1_000006	-	-	2.34356	1.42e-05	-	-	0.057052	0.080583	0.069501	0.096748	0.070693	0.050086	0.336659	0.219941	0.613926	0.080972	0.128942	0.107196	-	-	2.30305	0.00677698	-	-	0.129817	0.088726	0.120601	0.137983	0.099641	0.182184	0.975802	0.115558	0.984782	0.136605	0.102634	0.824814	hypothetical protein SUGI_1047460 [Cryptomeria japonica]	uncharacterized protein LOC104592681 isoform X2 {ECO:0000313|RefSeq:XP_010250425.1};	GO:0016787:molecular_function-catalytic_activity-hydrolase_activity;GO:0016818:molecular_function-catalytic_activity-hydrolase_activity,_acting_on_acid_anhydrides,_in_phosphorus_containing_anhydrides;GO:0008081:molecular_function-catalytic_activity-phosphoric_diester_hydrolase_activity;GO:0004518:molecular_function-catalytic_activity-nuclease_activity;GO:0005634:cellular_component-cellular_anatom…	-	-	-
gene_BSBN01000712.1_000022	-0.0407769	0.967581	1.65418	0.000587743	1.03209	0.0822347	0.326764	0.681447	0.710826	0.521358	0.248027	0.901327	2.39728	2.0607	2.22834	2.40394	1.75779	0.591204	-0.198367	0.691869	1.40594	0.00364709	0.951638	0.203683	1.50045	1.62477	1.29689	1.66027	0.703439	1.47291	5.22889	2.49717	5.99076	1.27267	1.21602	6.02888	hypothetical protein SUGI_1047420 [Cryptomeria japonica]	uncharacterized protein LOC104596893 {ECO:0000313|RefSeq:XP_010256514.1, ECO:0000313|RefSeq:XP_019053244.1};	GO:0005737:cellular_component-cellular_anatomical_entity-cytoplasm;GO:0008409:molecular_function-catalytic_activity-5'_3'_exonuclease_activity;GO:0090305:biological_process-metabolic_process-nucleic_acid_phosphodiester_bond_hydrolysis;GO:0003887:molecular_function-catalytic_activity-DNA_directed_DNA_polymerase_activity;GO:0003824:-;GO:0006261:biological_process-metabolic_process-DNA_dependent_DNA…	-	-	-
gene_BSBN01000712.1_000025	9.05387	5.98e-11	1.62744	0.012703	0.683121	0.340085	0	0	0	0.392463	0.121658	0.927442	2.11718	1.04778	1.35234	1.07529	0.875971	0.389682	-0.198398	0.705324	2.38286	0.000417953	1.76146	0.0291687	0.85594	1.09593	2.04974	1.06357	0.736723	1.59501	8.63905	1.63698	7.36573	1.40725	1.77438	7.95665	unknown [Picea sitchensis]	TSA: Wollemia nobilis Ref_Wollemi_Transcript_7702_1977 transcribed RNA sequence {ECO:0000313|EMBL:JAG88484.1};	-	-	K08869(jcu:105649160)	ADCK, ABC1; aarF domain-containing kinase
gene_BSBN01000712.1_000032	-	-	1.53306	0.000175516	1.34666	0.00139471	0.146645	0.169252	0.110355	0.266326	0.171287	0.134729	0.566728	0.577231	0.560271	0.55261	0.432611	0.516908	-	-	1.5737	0.0031826	1.13332	0.215248	0.032815	0.019828	0.125533	0.260733	0.146278	0.132241	0.704312	0.390163	0.489901	0.057031	0.582172	0.508632	hypothetical protein SUGI_0928290 [Cryptomeria japonica]	TSA: Wollemia nobilis Ref_Wollemi_Transcript_8194_2484 transcribed RNA sequence {ECO:0000313|EMBL:JAG88400.1};	GO:0003700:molecular_function-transcription_regulator_activity-DNA_binding_transcription_factor_activity;GO:0006355:biological_process-biological_regulation-regulation_of_transcription,_DNA_templated;GO:0016021:cellular_component-cellular_anatomical_entity-integral_component_of_membrane;GO:0016020:cellular_component-cellular_anatomical_entity-membrane	-	-	-
gene_BSBN01000716.1_000004	0.245239	0.264876	1.89848	1.03e-20	-0.0314904	0.894682	2.603	2.40906	2.53492	2.66922	3.09917	3.20584	10.3912	10.5412	13.043	3.1328	2.7435	3.06568	-0.00280056	0.995465	2.76596	5.27716e-13	0.984971	0.00849603	3.07542	2.97549	1.77815	3.32495	2.45236	2.09886	22.7128	10.249	19.8757	5.97661	6.08373	3.242	hypothetical protein SUGI_0752650 [Cryptomeria japonica]	TSA: Wollemia nobilis Ref_Wollemi_Transcript_11014_2397 transcribed RNA sequence {ECO:0000313|EMBL:JAG87865.1};	GO:0006355:biological_process-biological_regulation-regulation_of_transcription,_DNA_templated;GO:0003677:molecular_function-binding-DNA_binding	-	-	-
gene_BSBN01000717.1_000012	-	-	-	-	1.18128	0.0107841	0.577341	0.194709	0.301678	0.185732	0.388293	0.34433	0.230215	0.741304	0.288947	0.956598	0.567464	0.621219	-	-	-	-	4.48527	0.000405909	0	0	0	0.021335	0	0.044303	0.068341	0.21956	0.06673	0.52452	0.129803	0.893291	hypothetical protein SUGI_1501830 [Cryptomeria japonica]	Caffeic acid ortho-methyltransferase {ECO:0000313|EMBL:AAD24001.1};	GO:0008168:molecular_function-catalytic_activity-methyltransferase_activity;GO:0016740:molecular_function-catalytic_activity-transferase_activity;GO:0032259:biological_process-metabolic_process-methylation;GO:0046983:molecular_function-binding-protein_dimerization_activity;GO:0008171:molecular_function-catalytic_activity-O_methyltransferase_activity	map00380:Tryptophan metabolism;map01100:Metabolic pathways;map01110:Biosynthesis of secondary metabolites	K22588(cic:CICLE_v10012087mg)	ASMT; acetylserotonin O-methyltransferase, plant [EC:2.1.1.4]
gene_BSBN01000719.1_000027	-1.49886	0.00243752	-	-	-	-	0.637022	1.28917	0.705062	0.378458	0.163383	0.204475	0.397613	0.195042	0.20881	0.114459	0.183151	0.164865	-1.6027	0.0241277	0.314956	0.643192	-0.0431074	0.934477	1.94382	2.10438	8.85422	0.699386	1.5393	1.02915	0.563022	2.44726	0.994428	1.07729	1.03408	1.23109	hypothetical protein SUGI_0727650 [Cryptomeria japonica]	TSA: Wollemia nobilis Ref_Wollemi_Transcript_1656_905 transcribed RNA sequence {ECO:0000313|EMBL:JAG89391.1};	GO:0006749:biological_process-cellular_process-glutathione_metabolic_process	map00480:Glutathione metabolism;map01100:Metabolic pathways	K00799(cqi:110683403)	GST, gst; glutathione S-transferase [EC:2.5.1.18]
gene_BSBN01000720.1_000018	0.559258	0.174531	2.0324	7.76e-05	-0.451002	0.238354	0.228502	0.154739	0.335957	0.379298	0.290797	0.398227	0.619238	1.30689	2.54585	0.249147	0.218572	0.328021	0.973403	0.030855	0.567185	0.0660355	-1.29504	0.00522575	0.652592	1.17909	0.591696	1.211	1.59497	1.93298	2.4219	2.39086	2.13023	0.401557	0.642783	0.83631	hypothetical protein SUGI_0290400 [Cryptomeria japonica]	Putative TIR/NBS/LRR disease resistance protein {ECO:0000313|EMBL:AAM28917.1};	GO:0016787:molecular_function-catalytic_activity-hydrolase_activity;GO:0050135:molecular_function-catalytic_activity-NAD(P)+_nucleosidase_activity;GO:0006952:biological_process-response_to_stimulus-defense_response;GO:0007165:biological_process-cellular_process-signal_transduction;GO:0043531:molecular_function-binding-ADP_binding;GO:0003953:molecular_function-catalytic_activity-NAD+_nucleosidase_…	-	-	-
gene_BSBN01000723.1_000004	1.14769	0.0628367	-0.586355	0.404523	-1.50054	0.004704	0.554057	0.2466	1.32421	1.09288	1.30647	2.3895	1.78305	1.20392	0.212925	0.418543	0.865447	0.402336	-0.0334597	0.981019	-0.000356088	1	2.48669	0.0130387	3.75196	0.57321	0.131174	2.37228	1.54025	0.647016	2.2104	0.154691	2.1082	1.8903	4.09364	18.4581	unknown [Picea sitchensis]	Uncharacterized protein {ECO:0000313|EMBL:ABK25661.1};	GO:0016021:cellular_component-cellular_anatomical_entity-integral_component_of_membrane;GO:0016020:cellular_component-cellular_anatomical_entity-membrane	-	-	-
gene_BSBN01000725.1_000015	0.85803	0.0308374	-1.18997	0.0188788	-0.200356	0.6314	0.600429	0.435555	0.536486	1.31547	0.944353	0.59826	0.649039	0.214374	0.408562	0.788325	1.05961	0.676653	-	-	-	-	1.10008	0.0401327	0.313868	0.308807	0.072887	0.389367	0.301074	0.214855	0.259967	0.328193	0.36358	0.909702	0.479952	0.518507	hypothetical protein SUGI_0970340 [Cryptomeria japonica]	AP2/ERF domain-containing protein {ECO:0000259|PROSITE:PS51032};	-	-	K09286(dzi:111305928)	EREBP; EREBP-like factor
gene_BSBN01000725.1_000020	0.768503	0.0416671	1.05741	0.000679784	0.288515	0.477188	0.928127	1.68077	1.95604	3.77663	1.92686	2.03692	6.15059	4.51381	6.31277	2.05475	2.34052	5.2899	0.736522	0.196097	1.76614	0.000458787	0.693032	0.435749	0.235898	0.332271	0.144323	0.561548	0.351363	0.612378	1.32618	2.21032	1.0429	0.459336	0.152634	1.75401	hypothetical protein SUGI_0970290 [Cryptomeria japonica]	Uncharacterized protein {ECO:0000313|EMBL:JAG94240.1};	GO:0006952:biological_process-response_to_stimulus-defense_response;GO:0005634:cellular_component-cellular_anatomical_entity-nucleus;GO:0006629:biological_process-metabolic_process-lipid_metabolic_process	map04626:Plant-pathogen interaction	K18875(pda:103699268)	EDS1; enhanced disease susceptibility 1 protein
gene_BSBN01000725.1_000032	-8.86079	9.94e-44	8.85995	2.02e-67	7.03478	1.6e-06	10.4764	12.0585	5.57869	0.052777	0	0	10.425	9.16306	8.89849	4.45025	3.3528	0.189046	-	-	12.7902	0.000841817	-	-	17.2217	0.016618	0	0	0	0	14.2625	19.1921	0	0	0	0	hypothetical protein SUGI_0970140 [Cryptomeria japonica]	-	-	-	-	-
gene_BSBN01000726.1_000112	-0.304762	0.283788	1.03173	0.000287702	-0.118827	0.745976	9.35954	10.3572	12.064	5.90776	8.44661	11.615	20.0149	15.5163	18.283	11.3965	5.88628	6.93625	-0.0644871	0.885909	1.01156	0.0160195	0.235202	0.561018	5.71874	3.63795	8.85536	4.51397	8.10229	4.70961	12.9639	14.0794	6.67765	6.46704	5.09812	7.75305	hypothetical protein SUGI_0495620 [Cryptomeria japonica]	SHSP domain-containing protein {ECO:0000259|PROSITE:PS01031};	-	-	-	-
gene_BSBN01000727.1_000021	-0.0773763	0.832378	-1.21748	0.00183001	0.0854767	0.829417	7.6103	6.55122	4.59507	9.58609	4.18554	3.9801	2.75057	3.00568	1.86013	4.2301	7.02367	7.8484	-2.1948	0.0319227	0.0720879	0.893885	-1.0289	0.0535723	1.4455	1.30535	17.4765	1.05427	1.85709	1.24219	0.67561	2.32951	1.45743	0.967754	0.664213	0.365868	hypothetical protein SUGI_0265150 [Cryptomeria japonica]	Glucan endo-1,3-beta-D-glucosidase {ECO:0000256|ARBA:ARBA00012780};	GO:0016787:molecular_function-catalytic_activity-hydrolase_activity;GO:0005975:biological_process-metabolic_process-carbohydrate_metabolic_process;GO:0016798:molecular_function-catalytic_activity-hydrolase_activity,_acting_on_glycosyl_bonds;GO:0008152:-;GO:0004553:molecular_function-catalytic_activity-hydrolase_activity,_hydrolyzing_O_glycosyl_compounds;GO:0042973:molecular_function-catalytic_act…	-	-	-
gene_BSBN01000740.1_000053	-0.154051	0.698747	1.05201	0.00156875	0.564561	0.091107	2.28312	1.09351	1.93875	1.61388	2.07815	1.09268	3.92881	2.77884	3.40698	2.43835	2.26497	2.52296	-1.47699	0.180404	1.09687	0.0465946	0.482805	0.659513	2.71521	0.730124	0.101839	0.628877	0.276469	0.404796	0.647709	0.788955	1.36496	0.306115	0.065699	1.39593	hypothetical protein SUGI_0687640 [Cryptomeria japonica]	AAA domain-containing protein {ECO:0000259|SMART:SM00382};	GO:0005524:molecular_function-binding-ATP_binding;GO:0016887:molecular_function-catalytic_activity-ATPase_activity;GO:0000166:molecular_function-binding-nucleotide_binding	-	K08900(vvi:100263212)	BCS1; mitochondrial chaperone BCS1
gene_BSBN01000744.1_000060	-0.0642164	0.875054	-1.248	0.00406936	-0.368528	0.384487	2.24331	1.51589	1.61604	1.32097	1.53709	2.29148	0.799411	0.798888	0.568525	1.69117	1.02459	1.35423	-	-	-	-	2.82012	0.00754354	0.100833	0.174361	0.05848	0.221532	0.028412	0.85352	0	1.2568	0.117392	2.14742	2.95171	2.91192	hypothetical protein SUGI_0067900 [Cryptomeria japonica]	-	-	-	-	-
gene_BSBN01000745.1_000007	0.0476558	0.803542	1.51381	3.78e-12	-0.802976	0.00140394	34.1276	28.6112	29.6458	26.3909	31.675	37.7406	77.2251	105.692	94.0726	23.6888	17.5712	14.5428	0.0089278	0.97255	1.48531	5.65052e-14	0.200827	0.341473	36.0556	66.4912	54.8937	50.272	50.3286	56.0201	156.131	119.631	157.714	63.1515	64.9305	48.655	hypothetical protein SUGI_0230770 [Cryptomeria japonica]	TSA: Wollemia nobilis Ref_Wollemi_Transcript_13449_2016 transcribed RNA sequence {ECO:0000313|EMBL:JAG87139.1};	GO:0016567:biological_process-metabolic_process-protein_ubiquitination	-	-	-
gene_BSBN01000746.1_000032	-0.395237	0.182252	-1.66012	2.34e-05	0.0435686	0.934799	3.0064	2.16873	2.01839	1.70191	1.65267	2.15751	0.416398	0.843216	0.41745	2.97374	1.98647	0.763029	0.695929	0.00934789	-2.20383	8.75808e-26	-0.185493	0.509503	8.65242	9.11329	15.2838	18.7303	17.6534	16.9981	3.95709	3.88226	3.63325	18.6427	16.6468	10.6496	hypothetical protein SUGI_0318790 [Cryptomeria japonica]	Protein NDH-DEPENDENT CYCLIC ELECTRON FLOW 5 {ECO:0000313|EMBL:RWR80382.1};	GO:0003824:-;GO:0005975:biological_process-metabolic_process-carbohydrate_metabolic_process;GO:0030246:molecular_function-binding-carbohydrate_binding	-	-	-
gene_BSBN01000748.1_000003	-1.20768	0.00303831	-	-	0.120185	0.794494	0.961289	1.48591	1.25282	0.727354	0.363922	0.504474	0.356802	0.309739	0.415245	0.508344	0.664303	0.590744	-1.09157	0.0286141	-	-	-	-	0.791889	0.860456	0.731175	0.39259	0.475422	0.236309	0	0.123772	0.353794	0.437816	1.20546	0	hypothetical protein HYC85_017704, partial [Camellia sinensis]	H(+)-exporting diphosphatase {ECO:0000256|ARBA:ARBA00013242};	-	-	-	-
gene_BSBN01000750.1_000004	-0.0463602	0.923415	0.814018	0.0911367	1.78475	0.000180352	1.28151	0.942789	2.39376	1.45235	1.03743	2.01132	1.7684	1.8734	4.44308	3.16271	4.07223	8.68966	0.97592	0.115628	-0.421839	0.479393	-2.58334	0.00140519	1.56033	1.31422	0.606977	1.6419	3.6477	1.68083	0.804929	2.10823	2.21591	0.101123	0.410776	0.592034	hypothetical protein KI387_010431 [Taxus chinensis]	HMA domain-containing protein {ECO:0000259|Pfam:PF00403};	GO:0046872:molecular_function-binding-metal_ion_binding;GO:0030001:biological_process-localization-metal_ion_transport	-	-	-
gene_BSBN01000750.1_000008	-0.581345	0.175123	0.982747	0.0525605	1.33136	0.0037833	0.458523	0.505564	0.423865	0.205359	0.234933	0.491329	0.458395	0.439834	0.972754	1.06403	0.61829	0.711225	-0.0181862	0.978983	-0.77416	0.166966	-1.81874	0.0406469	0.741859	0.923501	0.392431	0.440981	1.12632	0.481291	0.502597	0.392057	0.277041	0.165268	0.040392	0.351449	hypothetical protein SUGI_0123940 [Cryptomeria japonica]	HMA domain-containing protein {ECO:0000259|Pfam:PF00403};	GO:0046872:molecular_function-binding-metal_ion_binding;GO:0030001:biological_process-localization-metal_ion_transport	-	-	-
gene_BSBN01000750.1_000012	1.16994	0.0229584	0.30542	0.60256	-0.310724	0.612633	2.08911	1.15167	1.37407	2.26938	1.73358	6.49617	2.04028	4.21522	6.85187	4.76819	2.43828	1.35317	0.813312	0.121952	-0.73401	0.0578507	-2.91853	0.00210658	7.62261	5.77579	2.26302	7.5359	12.2693	8.19336	5.89888	7.19937	3.40159	0.582648	0.231708	2.72264	hypothetical protein SUGI_0123940 [Cryptomeria japonica]	HMA domain-containing protein {ECO:0000259|Pfam:PF00403};	GO:0046872:molecular_function-binding-metal_ion_binding;GO:0030001:biological_process-localization-metal_ion_transport	-	-	-
gene_BSBN01000751.1_000017	-0.257063	0.398295	0.419795	0.4942	1.17691	2.24e-05	1.36829	1.60331	2.33088	1.31491	1.59713	1.52809	0.810972	0.949626	4.29475	4.15155	3.20969	2.87345	-1.17479	0.234791	-1.66964	0.0408453	-0.796421	0.254254	3.18487	1.07247	0.271725	1.25608	0.292421	0.52762	0.070982	0.34953	0.217588	0.535953	0.290469	0.33368	hypothetical protein SUGI_0833470 [Cryptomeria japonica]	ACC synthase {ECO:0000313|EMBL:ABM60749.1};	GO:0003824:-;GO:0009058:biological_process-metabolic_process-biosynthetic_process;GO:0030170:molecular_function-binding-pyridoxal_phosphate_binding	map00270:Cysteine and methionine metabolism;map01100:Metabolic pathways;map01110:Biosynthesis of secondary metabolites;map04016:MAPK signaling pathway - plant	K20772(pop:7472745)	ACS1_2_6; 1-aminocyclopropane-1-carboxylate synthase 1/2/6 [EC:4.4.1.14]
gene_BSBN01000751.1_000023	-	-	-	-	1.51329	0.00133285	0.405772	0.205663	0.291953	0.361507	0.367328	0.17474	0.418816	0.149642	1.5895	0.807588	1.22802	0.628278	-1.96853	0.0350332	-	-	-	-	0.908394	0.53571	0.149621	0.093022	0.060895	0.25352	0.050937	0.443956	0.110084	0.383822	0	0.122912	hypothetical protein SUGI_0833470 [Cryptomeria japonica]	ACC synthase {ECO:0000313|EMBL:ABM60749.1};	GO:0003824:-;GO:0009058:biological_process-metabolic_process-biosynthetic_process;GO:0030170:molecular_function-binding-pyridoxal_phosphate_binding	map00270:Cysteine and methionine metabolism;map01100:Metabolic pathways;map01110:Biosynthesis of secondary metabolites;map04016:MAPK signaling pathway - plant	K20772(pop:7472745)	ACS1_2_6; 1-aminocyclopropane-1-carboxylate synthase 1/2/6 [EC:4.4.1.14]
[truncated: 445 more rows]
