# Supplementary material for: ClAPRT3 ‐Mediated Adenine Salvage Pathway Enhances Purine Metabolites to Sustain Seed Vigour During Selfing in Cunninghamia lanceolata
Source: Plant Biotechnol J. 2025 Sep 16;24(2):547–66. doi: 10.1111/pbi.70363 (PMC12906808; doi:10.1111/pbi.70363)
Supplement: Supplementary file 1 — Data S1: pbi70363‐sup‐0001‐DataS1.zip. [file PBI-24-547-s001.zip › pbi70363-sup-0009-TableS11.xlsx]

## Sheet: Sheet1
Table S11. Node ranking information in regulatory network.
node	Stress (Hub gene algorithm of the CytoHubba plugin in Cytoscape)
gene_BSBN01000500.1_000130	9079682
gene_BSBN01000691.1_000073	2858694
gene_BSBN01000924.1_000095	2774808
gene_BSBN01000409.1_000018	2531178
gene_BSBN01000244.1_000017	2493762
gene_BSBN01000025.1_000045	2442168
gene_BSBN01000835.1_000002	2119004
gene_BSBN01000141.1_000026	2097180
gene_BSBN01000141.1_000029	2044974
gene_BSBN01000021.1_000102	2019706
gene_BSBN01000697.1_000010	2011546
gene_BSBN01000645.1_000022	1928688
gene_BSBN01000696.1_000043	1892440
gene_BSBN01000794.1_000004	1844418
gene_BSBN01000141.1_000027	1830814
gene_BSBN01001152.1_000059	1777862
gene_BSBN01001271.1_000010	1670460
gene_BSBN01001959.1_000005	1656244
gene_BSBN01000213.1_000115	1649862
gene_BSBN01000396.1_000032	1641218
gene_BSBN01000526.1_000007	1597030
gene_BSBN01000254.1_000158	1565718
gene_BSBN01000534.1_000013	1498978
gene_BSBN01001529.1_000008	1489614
gene_BSBN01001128.1_000029	1485450
gene_BSBN01000503.1_000035	1453982
gene_BSBN01000141.1_000056	1427212
gene_BSBN01001224.1_000015	1414774
gene_BSBN01001052.1_000012	1405688
gene_BSBN01000720.1_000018	1395346
gene_BSBN01000553.1_000038	1392020
gene_BSBN01001070.1_000002	1327872
gene_BSBN01001779.1_000006	1272132
gene_BSBN01000204.1_000001	1249260
gene_BSBN01000020.1_000012	1226002
gene_BSBN01001373.1_000049	1213344
gene_BSBN01001567.1_000128	1211010
gene_BSBN01000072.1_000271	1191276
gene_BSBN01000072.1_000278	1137624
gene_BSBN01001379.1_000037	1122008
gene_BSBN01001351.1_000005	1119264
gene_BSBN01000679.1_000018	1085994
gene_BSBN01000072.1_000273	1075672
gene_BSBN01000072.1_000272	1056430
gene_BSBN01000570.1_000010	1045182
gene_BSBN01000072.1_000275	1042160
gene_BSBN01000868.1_000010	1039638
gene_BSBN01000700.1_000012	1038200
gene_BSBN01000031.1_000027	1032058
gene_BSBN01000859.1_000025	1026208
gene_BSBN01000751.1_000026	1025684
gene_BSBN01000508.1_000064	1013842
gene_BSBN01001187.1_000016	1004558
gene_BSBN01000173.1_000005	987168
gene_BSBN01001142.1_000020	964254
gene_BSBN01000106.1_000033	937404
gene_BSBN01000035.1_000002	919842
gene_BSBN01000400.1_000028	910138
gene_BSBN01001567.1_000127	895062
gene_BSBN01001322.1_000010	892938
gene_BSBN01000395.1_000021	875664
gene_BSBN01000555.1_000029	853800
gene_BSBN01000072.1_000276	852054
gene_BSBN01000031.1_000020	851606
gene_BSBN01001175.1_000001	849782
gene_BSBN01000074.1_000032	849516
gene_BSBN01001035.1_000054	845950
gene_BSBN01001292.1_000007	831542
gene_BSBN01000192.1_000012	825866
gene_BSBN01000314.1_000057	821620
gene_BSBN01001379.1_000038	813894
gene_BSBN01000279.1_000010	804638
gene_BSBN01000280.1_000113	801732
gene_BSBN01000072.1_000277	797262
gene_BSBN01000376.1_000019	795430
gene_BSBN01000326.1_000040	793436
gene_BSBN01000428.1_000026	791860
gene_BSBN01001422.1_000027	786996
gene_BSBN01000190.1_000006	780414
gene_BSBN01000801.1_000070	761460
gene_BSBN01000682.1_000017	760758
gene_BSBN01000409.1_000011	755756
gene_BSBN01000054.1_000003	753502
gene_BSBN01000826.1_000007	753032
gene_BSBN01000759.1_000011	751804
gene_BSBN01001510.1_000002	747718
gene_BSBN01000154.1_000012	747668
gene_BSBN01000113.1_000021	739106
gene_BSBN01000877.1_000062	738028
gene_BSBN01001024.1_000004	737150
gene_BSBN01000141.1_000025	724640
gene_BSBN01000555.1_000059	720096
gene_BSBN01000975.1_000006	719916
gene_BSBN01001344.1_000081	714660
gene_BSBN01000148.1_000075	712044
gene_BSBN01000895.1_000060	709954
gene_BSBN01000879.1_000024	709716
gene_BSBN01000546.1_000013	709238
gene_BSBN01001567.1_000015	708438
gene_BSBN01000605.1_000046	701226
gene_BSBN01000025.1_000021	699666
gene_BSBN01000079.1_000004	694870
gene_BSBN01000508.1_000058	691332
gene_BSBN01000318.1_000054	684394
gene_BSBN01001857.1_000010	684362
gene_BSBN01000230.1_000026	684172
gene_BSBN01000145.1_000004	682574
gene_BSBN01001826.1_000003	681448
gene_BSBN01000538.1_000004	676914
gene_BSBN01000344.1_000008	676310
gene_BSBN01000547.1_000058	675900
gene_BSBN01000279.1_000008	675738
gene_BSBN01000705.1_000036	675700
gene_BSBN01000508.1_000059	672446
gene_BSBN01000653.1_000018	670964
gene_BSBN01000098.1_000005	663500
gene_BSBN01000520.1_000085	663368
gene_BSBN01000879.1_000006	662684
gene_BSBN01000316.1_000023	660546
gene_BSBN01000206.1_000101	658526
gene_BSBN01000703.1_000150	656420
gene_BSBN01000791.1_000017	653200
gene_BSBN01000750.1_000012	648076
gene_BSBN01000134.1_000034	647762
gene_BSBN01000502.1_000018	647114
gene_BSBN01000046.1_000028	643984
gene_BSBN01001235.1_000007	643952
gene_BSBN01000213.1_000080	643774
gene_BSBN01000508.1_000057	632352
gene_BSBN01000429.1_000032	626240
gene_BSBN01000854.1_000092	626122
gene_BSBN01000500.1_000001	625334
gene_BSBN01000745.1_000007	621060
gene_BSBN01000090.1_000049	620880
gene_BSBN01001479.1_000005	618866
gene_BSBN01000334.1_000008	613976
gene_BSBN01000142.1_000001	613620
gene_BSBN01000074.1_000030	611918
gene_BSBN01000284.1_000014	611276
gene_BSBN01001482.1_000005	609574
gene_BSBN01001133.1_000036	603296
gene_BSBN01000644.1_000059	601902
gene_BSBN01000814.1_000071	601550
gene_BSBN01000822.1_000093	597826
gene_BSBN01000703.1_000037	591452
gene_BSBN01000888.1_000082	591400
gene_BSBN01000017.1_000015	591014
gene_BSBN01001035.1_000032	583082
gene_BSBN01000058.1_000004	580790
gene_BSBN01000049.1_000061	575586
gene_BSBN01001379.1_000031	574704
gene_BSBN01000888.1_000034	573392
gene_BSBN01000553.1_000026	571276
gene_BSBN01000712.1_000022	567820
gene_BSBN01000006.1_000004	565012
gene_BSBN01000473.1_000008	562422
gene_BSBN01000499.1_000043	561606
gene_BSBN01001339.1_000028	561554
gene_BSBN01000613.1_000008	556672
gene_BSBN01000877.1_000060	555534
gene_BSBN01001011.1_000004	550182
gene_BSBN01000801.1_000013	549978
gene_BSBN01000509.1_000017	548464
gene_BSBN01000141.1_000028	537950
gene_BSBN01001379.1_000036	535800
gene_BSBN01001358.1_000001	534158
gene_BSBN01000074.1_000027	533160
gene_BSBN01000457.1_000055	529426
gene_BSBN01000684.1_000085	529220
gene_BSBN01000780.1_000062	522452
gene_BSBN01000072.1_000137	521796
gene_BSBN01000931.1_000036	520386
gene_BSBN01000705.1_000042	508338
gene_BSBN01000511.1_000084	508200
gene_BSBN01000904.1_000062	506558
gene_BSBN01000712.1_000032	505772
gene_BSBN01000339.1_000013	503332
gene_BSBN01001443.1_000006	500304
gene_BSBN01000705.1_000041	499918
gene_BSBN01000883.1_000029	498850
gene_BSBN01000175.1_000018	497760
gene_BSBN01000377.1_000029	497086
gene_BSBN01000334.1_000134	495520
gene_BSBN01000716.1_000004	495096
gene_BSBN01001354.1_000015	493234
gene_BSBN01000114.1_000032	491458
gene_BSBN01000305.1_000135	487328
gene_BSBN01000339.1_000052	485044
gene_BSBN01000762.1_000001	484308
gene_BSBN01000851.1_000063	483158
gene_BSBN01001332.1_000159	482446
gene_BSBN01001072.1_000005	480372
gene_BSBN01001400.1_000038	478924
gene_BSBN01000757.1_000092	478578
gene_BSBN01001532.1_000021	474902
gene_BSBN01000547.1_000066	473874
gene_BSBN01000396.1_000031	468612
gene_BSBN01000555.1_000041	464900
gene_BSBN01001567.1_000088	464690
gene_BSBN01000111.1_000013	462832
gene_BSBN01000242.1_000005	460744
gene_BSBN01000888.1_000036	460660
gene_BSBN01000801.1_000028	457644
gene_BSBN01001039.1_000023	455960
gene_BSBN01000700.1_000013	455698
gene_BSBN01001857.1_000014	453356
gene_BSBN01000492.1_000021	453254
gene_BSBN01000339.1_000131	451798
gene_BSBN01000068.1_000091	450618
gene_BSBN01001034.1_000022	450012
gene_BSBN01001061.1_000017	448372
gene_BSBN01000175.1_000063	446622
gene_BSBN01000508.1_000067	446570
gene_BSBN01000186.1_000022	446370
gene_BSBN01000215.1_000055	446252
gene_BSBN01000793.1_000006	445366
gene_BSBN01001621.1_000005	445134
gene_BSBN01000460.1_000016	443558
gene_BSBN01000420.1_000051	442730
gene_BSBN01001422.1_000028	442494
gene_BSBN01001006.1_000038	438660
gene_BSBN01000239.1_000087	438064
gene_BSBN01001056.1_000010	437638
gene_BSBN01000210.1_000002	437410
gene_BSBN01000867.1_000069	435964
gene_BSBN01000296.1_000032	435336
gene_BSBN01000370.1_000001	428492
gene_BSBN01001567.1_000100	428030
gene_BSBN01000306.1_000001	422284
gene_BSBN01000705.1_000040	421258
gene_BSBN01000016.1_000084	420704
gene_BSBN01000926.1_000005	419808
gene_BSBN01000746.1_000032	419668
gene_BSBN01001826.1_000004	419090
gene_BSBN01000250.1_000005	416216
gene_BSBN01000957.1_000018	416024
gene_BSBN01000072.1_000279	415326
gene_BSBN01001584.1_000005	414478
gene_BSBN01001379.1_000039	411948
gene_BSBN01000072.1_000153	408118
gene_BSBN01000213.1_000079	403862
gene_BSBN01000803.1_000061	403086
gene_BSBN01001151.1_000022	397500
gene_BSBN01000255.1_000016	396292
gene_BSBN01000444.1_000085	396036
gene_BSBN01001242.1_000002	391626
gene_BSBN01001761.1_000010	390664
gene_BSBN01000788.1_000019	386806
gene_BSBN01001356.1_000003	386292
gene_BSBN01000254.1_000159	385080
gene_BSBN01001100.1_000021	380818
gene_BSBN01000686.1_000048	380806
gene_BSBN01001015.1_000002	378292
gene_BSBN01000098.1_000031	375240
gene_BSBN01000916.1_000016	373886
gene_BSBN01000105.1_000010	372050
gene_BSBN01000041.1_000005	371696
gene_BSBN01000097.1_000065	370742
gene_BSBN01000627.1_000080	368194
gene_BSBN01001015.1_000001	367258
gene_BSBN01001807.1_000022	365486
gene_BSBN01000653.1_000010	364610
gene_BSBN01001318.1_000004	364196
gene_BSBN01001106.1_000001	363050
gene_BSBN01001344.1_000017	361936
gene_BSBN01000503.1_000056	359424
gene_BSBN01000636.1_000016	356970
gene_BSBN01000312.1_000026	356002
gene_BSBN01001344.1_000045	355780
gene_BSBN01000169.1_000075	354512
gene_BSBN01000167.1_000079	354510
gene_BSBN01000945.1_000010	354408
gene_BSBN01000657.1_000055	353094
gene_BSBN01000402.1_000030	348606
gene_BSBN01000197.1_000023	343836
gene_BSBN01001402.1_000035	343004
gene_BSBN01000021.1_000103	342502
gene_BSBN01000077.1_000032	340790
gene_BSBN01000305.1_000134	339662
gene_BSBN01000339.1_000041	335870
gene_BSBN01000482.1_000002	335154
gene_BSBN01000837.1_000067	334426
gene_BSBN01000500.1_000109	334240
gene_BSBN01001281.1_000055	332452
gene_BSBN01001245.1_000039	331574
gene_BSBN01000072.1_000218	330356
gene_BSBN01000207.1_000082	330190
gene_BSBN01000169.1_000039	328812
gene_BSBN01000394.1_000021	327902
gene_BSBN01000892.1_000056	320950
gene_BSBN01000725.1_000032	318132
gene_BSBN01001122.1_000004	317412
gene_BSBN01000657.1_000026	315146
gene_BSBN01001344.1_000025	313968
gene_BSBN01000282.1_000045	312456
gene_BSBN01000635.1_000031	311604
gene_BSBN01000860.1_000053	311232
gene_BSBN01001309.1_000008	310016
gene_BSBN01000409.1_000010	309992
gene_BSBN01000740.1_000053	309280
gene_BSBN01000353.1_000029	308448
gene_BSBN01000072.1_000114	306620
gene_BSBN01000377.1_000035	305898
gene_BSBN01000841.1_000033	305476
gene_BSBN01001039.1_000026	298494
gene_BSBN01001183.1_000056	298116
gene_BSBN01000460.1_000028	295872
gene_BSBN01001295.1_000019	295374
gene_BSBN01000814.1_000014	293948
gene_BSBN01001359.1_000042	293058
gene_BSBN01001062.1_000026	292744
gene_BSBN01000016.1_000078	290852
gene_BSBN01000546.1_000023	290396
gene_BSBN01001215.1_000078	288998
gene_BSBN01000215.1_000034	288796
gene_BSBN01000690.1_000049	286476
gene_BSBN01001555.1_000013	285166
gene_BSBN01001236.1_000025	283524
gene_BSBN01000526.1_000015	278914
gene_BSBN01000879.1_000025	278446
gene_BSBN01001187.1_000014	277624
gene_BSBN01000444.1_000042	277168
gene_BSBN01000072.1_000159	276066
gene_BSBN01000502.1_000019	275350
gene_BSBN01000121.1_000001	274770
gene_BSBN01000058.1_000012	274734
gene_BSBN01000400.1_000029	272714
gene_BSBN01000524.1_000022	272490
gene_BSBN01001826.1_000005	272440
gene_BSBN01000499.1_000042	272142
gene_BSBN01001425.1_000061	271664
gene_BSBN01001338.1_000007	270680
gene_BSBN01000605.1_000007	267978
gene_BSBN01001718.1_000001	266296
gene_BSBN01000691.1_000068	266288
gene_BSBN01000793.1_000004	265442
gene_BSBN01001495.1_000033	264578
gene_BSBN01000360.1_000073	263030
gene_BSBN01000785.1_000020	262720
gene_BSBN01000593.1_000003	261844
gene_BSBN01000792.1_000097	261084
gene_BSBN01000916.1_000022	259918
gene_BSBN01000792.1_000087	259586
gene_BSBN01000923.1_000026	258638
gene_BSBN01000032.1_000009	257858
gene_BSBN01001356.1_000025	257788
gene_BSBN01000261.1_000036	255556
gene_BSBN01000040.1_000068	251516
gene_BSBN01000334.1_000119	250976
gene_BSBN01001182.1_000011	250412
gene_BSBN01001052.1_000010	249742
gene_BSBN01000060.1_000018	247986
gene_BSBN01000113.1_000028	247692
gene_BSBN01000554.1_000018	246370
gene_BSBN01000851.1_000054	246314
gene_BSBN01000097.1_000106	246098
gene_BSBN01000069.1_000007	246046
gene_BSBN01001183.1_000029	245920
gene_BSBN01000633.1_000007	245294
gene_BSBN01001869.1_000001	245218
gene_BSBN01000712.1_000025	244762
gene_BSBN01001289.1_000012	242812
gene_BSBN01000888.1_000038	241632
gene_BSBN01001722.1_000011	240928
gene_BSBN01000703.1_000113	238958
gene_BSBN01001003.1_000001	236612
gene_BSBN01000215.1_000054	235008
gene_BSBN01000040.1_000051	234384
gene_BSBN01000524.1_000025	233462
gene_BSBN01000072.1_000082	233176
gene_BSBN01000049.1_000004	231402
gene_BSBN01000640.1_000001	229264
gene_BSBN01000457.1_000009	228598
gene_BSBN01000763.1_000011	226648
gene_BSBN01000793.1_000015	225218
gene_BSBN01000467.1_000059	225130
gene_BSBN01001203.1_000013	224902
gene_BSBN01000907.1_000045	224076
gene_BSBN01000255.1_000049	223600
gene_BSBN01000316.1_000022	220080
gene_BSBN01000072.1_000221	219782
gene_BSBN01000778.1_000009	216736
gene_BSBN01001307.1_000017	216556
gene_BSBN01000178.1_000052	216348
gene_BSBN01002286.1_000002	215730
gene_BSBN01000904.1_000058	215684
gene_BSBN01001215.1_000030	214056
gene_BSBN01000244.1_000032	213958
gene_BSBN01000023.1_000031	213884
gene_BSBN01000215.1_000009	213724
gene_BSBN01001410.1_000002	213390
gene_BSBN01000186.1_000029	211458
gene_BSBN01000220.1_000041	210846
gene_BSBN01000752.1_000010	209338
gene_BSBN01001332.1_000138	208860
gene_BSBN01000140.1_000009	208524
gene_BSBN01000288.1_000035	205982
gene_BSBN01000397.1_000007	204996
gene_BSBN01001533.1_000148	204230
gene_BSBN01000685.1_000032	203862
gene_BSBN01001183.1_000058	203318
gene_BSBN01001256.1_000005	202958
gene_BSBN01000206.1_000035	202882
gene_BSBN01000206.1_000010	202510
gene_BSBN01001466.1_000056	201680
gene_BSBN01000571.1_000001	199910
gene_BSBN01001379.1_000026	199726
gene_BSBN01000068.1_000066	198922
gene_BSBN01000868.1_000011	198576
gene_BSBN01001572.1_000001	196938
gene_BSBN01001111.1_000073	195780
gene_BSBN01000669.1_000010	195686
gene_BSBN01000130.1_000020	195676
gene_BSBN01000232.1_000028	194220
gene_BSBN01000933.1_000029	193426
gene_BSBN01001272.1_000093	192334
gene_BSBN01001587.1_000011	190428
gene_BSBN01000526.1_000003	189802
gene_BSBN01000685.1_000046	189546
gene_BSBN01000166.1_000014	188474
gene_BSBN01000040.1_000033	188018
gene_BSBN01000261.1_000037	186942
gene_BSBN01000638.1_000030	186932
gene_BSBN01000049.1_000008	186812
gene_BSBN01000851.1_000037	186566
gene_BSBN01000615.1_000046	186314
gene_BSBN01000520.1_000108	186280
gene_BSBN01002280.1_000002	185416
gene_BSBN01001405.1_000010	185246
gene_BSBN01000573.1_000004	183838
gene_BSBN01000183.1_000009	182894
gene_BSBN01000391.1_000205	182384
gene_BSBN01001223.1_000009	181570
gene_BSBN01000353.1_000001	181022
gene_BSBN01000763.1_000022	180926
gene_BSBN01000031.1_000033	179442
gene_BSBN01000895.1_000062	177996
gene_BSBN01000124.1_000025	177806
gene_BSBN01001582.1_000001	177000
gene_BSBN01001344.1_000019	176640
gene_BSBN01001417.1_000006	176070
gene_BSBN01000534.1_000059	175844
gene_BSBN01001028.1_000005	175162
gene_BSBN01000870.1_000062	174356
gene_BSBN01000435.1_000041	173766
gene_BSBN01000193.1_000058	172938
gene_BSBN01000910.1_000002	172774
gene_BSBN01000213.1_000069	172556
gene_BSBN01000069.1_000001	172420
gene_BSBN01000255.1_000028	171628
gene_BSBN01001052.1_000003	171028
gene_BSBN01001332.1_000185	170468
gene_BSBN01000049.1_000046	170382
gene_BSBN01001827.1_000006	170194
gene_BSBN01001715.1_000022	169044
gene_BSBN01001322.1_000001	168938
gene_BSBN01000226.1_000016	168836
gene_BSBN01000302.1_000015	168268
gene_BSBN01000107.1_000012	167912
gene_BSBN01001035.1_000014	166762
gene_BSBN01001567.1_000017	165040
gene_BSBN01000074.1_000022	164638
gene_BSBN01000841.1_000036	164424
gene_BSBN01000264.1_000004	163974
gene_BSBN01001353.1_000004	160960
gene_BSBN01000521.1_000011	160414
gene_BSBN01000091.1_000017	159010
gene_BSBN01000341.1_000024	158156
gene_BSBN01000500.1_000149	158052
gene_BSBN01001583.1_000080	157660
gene_BSBN01000937.1_000059	156354
gene_BSBN01000001.1_000042	154876
gene_BSBN01000776.1_000020	154660
gene_BSBN01001349.1_000009	154604
gene_BSBN01000712.1_000006	154282
gene_BSBN01000524.1_000023	153958
gene_BSBN01000087.1_000020	153884
gene_BSBN01000495.1_000006	153392
gene_BSBN01001475.1_000014	153330
gene_BSBN01000028.1_000031	149446
gene_BSBN01001344.1_000050	149408
gene_BSBN01000346.1_000075	148226
gene_BSBN01000055.1_000003	147862
gene_BSBN01001344.1_000047	147728
gene_BSBN01000411.1_000043	146864
gene_BSBN01001114.1_000036	146712
gene_BSBN01000476.1_000001	146206
gene_BSBN01000534.1_000031	146108
gene_BSBN01000418.1_000031	145914
gene_BSBN01001491.1_000003	144346
gene_BSBN01000391.1_000053	144284
gene_BSBN01000237.1_000054	144016
gene_BSBN01000574.1_000007	142930
gene_BSBN01000076.1_000006	142546
gene_BSBN01000924.1_000074	141616
gene_BSBN01001035.1_000010	141194
gene_BSBN01001262.1_000014	140422
gene_BSBN01000877.1_000016	140012
gene_BSBN01000653.1_000016	139984
gene_BSBN01000001.1_000040	138448
gene_BSBN01000141.1_000014	138168
gene_BSBN01000686.1_000047	136884
gene_BSBN01000190.1_000026	136826
gene_BSBN01000296.1_000020	136798
gene_BSBN01000296.1_000045	136684
gene_BSBN01001212.1_000012	135760
gene_BSBN01000063.1_000036	135176
gene_BSBN01000400.1_000027	134818
gene_BSBN01000543.1_000016	134314
gene_BSBN01001295.1_000018	134188
gene_BSBN01001482.1_000039	133900
gene_BSBN01001060.1_000025	133692
gene_BSBN01001187.1_000013	132602
gene_BSBN01000344.1_000013	132386
gene_BSBN01000574.1_000001	132000
gene_BSBN01001715.1_000017	131016
gene_BSBN01000040.1_000066	131002
gene_BSBN01000836.1_000003	131000
gene_BSBN01000072.1_000094	130518
gene_BSBN01000596.1_000031	130458
gene_BSBN01001752.1_000044	129636
gene_BSBN01000098.1_000041	128788
gene_BSBN01000675.1_000014	126706
gene_BSBN01000675.1_000013	126706
gene_BSBN01000159.1_000020	126334
gene_BSBN01000013.1_000031	126292
gene_BSBN01000586.1_000032	126080
gene_BSBN01001152.1_000009	125986
gene_BSBN01000136.1_000019	124408
gene_BSBN01000565.1_000020	124374
gene_BSBN01000705.1_000039	123982
gene_BSBN01001233.1_000018	123904
gene_BSBN01000886.1_000015	123648
gene_BSBN01001289.1_000011	123582
gene_BSBN01000780.1_000065	123096
gene_BSBN01001835.1_000008	121904
gene_BSBN01000090.1_000007	121664
gene_BSBN01001459.1_000014	121600
gene_BSBN01000997.1_000004	120580
gene_BSBN01000832.1_000006	120416
gene_BSBN01001068.1_000016	120104
gene_BSBN01001318.1_000005	119074
gene_BSBN01000072.1_000122	118488
gene_BSBN01000316.1_000024	118462
gene_BSBN01000021.1_000154	118400
gene_BSBN01000958.1_000007	118300
gene_BSBN01000013.1_000055	117826
gene_BSBN01001122.1_000005	117626
gene_BSBN01000525.1_000070	117282
gene_BSBN01000465.1_000100	116462
gene_BSBN01001430.1_000051	116294
gene_BSBN01000377.1_000024	115910
gene_BSBN01001859.1_000013	115690
gene_BSBN01000930.1_000006	115306
gene_BSBN01000237.1_000018	115114
gene_BSBN01000521.1_000010	114816
gene_BSBN01000465.1_000084	114790
gene_BSBN01000145.1_000010	113608
gene_BSBN01001035.1_000008	113548
gene_BSBN01000777.1_000005	113346
gene_BSBN01001553.1_000006	113046
gene_BSBN01000282.1_000016	112048
gene_BSBN01000220.1_000030	111330
gene_BSBN01000197.1_000019	111070
gene_BSBN01000717.1_000012	111032
gene_BSBN01001035.1_000021	110604
gene_BSBN01001206.1_000027	110116
gene_BSBN01000207.1_000001	109890
gene_BSBN01001017.1_000038	109332
gene_BSBN01000536.1_000050	108994
gene_BSBN01000655.1_000024	108772
gene_BSBN01000206.1_000021	108506
gene_BSBN01001965.1_000001	108120
gene_BSBN01001224.1_000014	107712
gene_BSBN01000592.1_000021	107220
gene_BSBN01000691.1_000069	106584
gene_BSBN01000261.1_000049	106070
gene_BSBN01000606.1_000096	106038
gene_BSBN01000062.1_000036	105654
gene_BSBN01000633.1_000014	105586
gene_BSBN01000185.1_000017	105562
gene_BSBN01000159.1_000058	105390
gene_BSBN01000696.1_000023	104060
gene_BSBN01001818.1_000024	103960
gene_BSBN01001233.1_000023	103766
gene_BSBN01000534.1_000012	103598
gene_BSBN01000178.1_000035	103516
gene_BSBN01001724.1_000001	103418
gene_BSBN01001641.1_000010	103194
gene_BSBN01001040.1_000011	102832
gene_BSBN01000511.1_000045	102674
gene_BSBN01000916.1_000017	102430
gene_BSBN01000653.1_000017	102132
gene_BSBN01000046.1_000030	101720
gene_BSBN01001557.1_000001	100488
gene_BSBN01000112.1_000005	99608
gene_BSBN01000346.1_000031	99518
gene_BSBN01001151.1_000010	99492
gene_BSBN01001378.1_000016	99430
gene_BSBN01000508.1_000014	98944
gene_BSBN01000545.1_000054	98452
gene_BSBN01000255.1_000055	98352
gene_BSBN01001344.1_000051	98296
gene_BSBN01001297.1_000019	97876
gene_BSBN01000091.1_000019	97100
gene_BSBN01001233.1_000022	96140
gene_BSBN01000785.1_000021	95758
gene_BSBN01000426.1_000012	95238
gene_BSBN01001003.1_000012	95156
gene_BSBN01001474.1_000001	94062
gene_BSBN01001071.1_000045	93892
gene_BSBN01000539.1_000031	93848
gene_BSBN01001816.1_000002	93630
gene_BSBN01000814.1_000019	92902
gene_BSBN01001311.1_000050	92706
gene_BSBN01000851.1_000053	91764
gene_BSBN01000105.1_000011	90968
gene_BSBN01000420.1_000074	90570
gene_BSBN01000197.1_000007	90504
gene_BSBN01000593.1_000006	89932
gene_BSBN01000330.1_000009	89130
gene_BSBN01000060.1_000041	88034
gene_BSBN01000769.1_000002	87802
gene_BSBN01000765.1_000001	87616
gene_BSBN01001233.1_000027	87534
gene_BSBN01000791.1_000032	87070
gene_BSBN01000391.1_000032	86702
gene_BSBN01000232.1_000006	85678
gene_BSBN01000851.1_000035	85488
gene_BSBN01001490.1_000006	84602
gene_BSBN01000584.1_000022	84442
gene_BSBN01000021.1_000152	83892
gene_BSBN01000064.1_000050	83552
gene_BSBN01000005.1_000029	83504
gene_BSBN01000280.1_000037	82328
gene_BSBN01000814.1_000060	81934
gene_BSBN01000194.1_000049	80570
gene_BSBN01000418.1_000033	79560
gene_BSBN01000213.1_000073	79372
gene_BSBN01000975.1_000038	79316
gene_BSBN01000511.1_000090	79116
gene_BSBN01000706.1_000039	78534
gene_BSBN01000591.1_000067	78108
gene_BSBN01000997.1_000030	78058
gene_BSBN01000932.1_000017	77874
gene_BSBN01000935.1_000044	77644
gene_BSBN01001685.1_000005	77072
gene_BSBN01000175.1_000068	75568
gene_BSBN01001099.1_000066	74878
gene_BSBN01000555.1_000028	74780
gene_BSBN01000485.1_000020	73756
gene_BSBN01000851.1_000059	73416
gene_BSBN01001003.1_000021	73236
gene_BSBN01000021.1_000028	73068
gene_BSBN01001794.1_000046	71834
gene_BSBN01001379.1_000017	71158
gene_BSBN01001001.1_000004	70530
gene_BSBN01000744.1_000060	70522
gene_BSBN01000360.1_000074	70416
gene_BSBN01000914.1_000003	70352
gene_BSBN01000830.1_000005	68658
gene_BSBN01001402.1_000034	68104
gene_BSBN01000804.1_000002	67656
gene_BSBN01000119.1_000025	67326
gene_BSBN01000989.1_000057	66750
gene_BSBN01001297.1_000020	66712
gene_BSBN01000255.1_000018	66678
gene_BSBN01001264.1_000005	65328
gene_BSBN01000005.1_000013	65302
gene_BSBN01000005.1_000015	64804
gene_BSBN01000137.1_000090	64450
gene_BSBN01000570.1_000015	63588
gene_BSBN01000072.1_000255	63146
gene_BSBN01000074.1_000044	62448
gene_BSBN01000318.1_000012	62406
gene_BSBN01000751.1_000023	61986
gene_BSBN01000313.1_000006	61600
gene_BSBN01000313.1_000027	61600
gene_BSBN01000215.1_000005	61550
gene_BSBN01000615.1_000065	60816
gene_BSBN01000723.1_000004	60756
gene_BSBN01000477.1_000003	59634
gene_BSBN01000725.1_000015	59592
gene_BSBN01000785.1_000027	59522
gene_BSBN01001387.1_000001	59458
gene_BSBN01000171.1_000020	59348
gene_BSBN01001332.1_000041	59252
gene_BSBN01001003.1_000002	58920
gene_BSBN01001201.1_000058	58670
gene_BSBN01000016.1_000012	58524
gene_BSBN01000339.1_000004	58140
gene_BSBN01000284.1_000004	58134
gene_BSBN01000049.1_000006	57784
gene_BSBN01001088.1_000028	57240
gene_BSBN01001758.1_000001	56958
gene_BSBN01000402.1_000019	55938
gene_BSBN01000384.1_000005	55576
gene_BSBN01000669.1_000018	55546
gene_BSBN01000563.1_000003	55502
gene_BSBN01002037.1_000005	55466
gene_BSBN01000803.1_000072	55220
gene_BSBN01000255.1_000053	55132
gene_BSBN01000394.1_000043	55080
gene_BSBN01001010.1_000012	54548
gene_BSBN01000353.1_000048	54420
gene_BSBN01000090.1_000028	53854
gene_BSBN01001101.1_000031	53422
gene_BSBN01000266.1_000013	53178
gene_BSBN01000119.1_000010	52754
gene_BSBN01000465.1_000080	52486
gene_BSBN01000504.1_000027	52402
gene_BSBN01001391.1_000007	52386
gene_BSBN01000634.1_000017	52224
gene_BSBN01001010.1_000002	52076
gene_BSBN01000476.1_000035	51954
gene_BSBN01001214.1_000004	51880
gene_BSBN01001859.1_000028	50974
gene_BSBN01000284.1_000008	50546
gene_BSBN01000696.1_000024	50530
gene_BSBN01000185.1_000004	50456
gene_BSBN01001872.1_000003	49534
gene_BSBN01000429.1_000031	49038
gene_BSBN01000245.1_000006	48824
gene_BSBN01000584.1_000023	48332
gene_BSBN01001388.1_000009	48112
gene_BSBN01000388.1_000021	47584
gene_BSBN01001295.1_000012	46988
gene_BSBN01000712.1_000004	46934
gene_BSBN01000345.1_000003	45382
gene_BSBN01000175.1_000011	45328
gene_BSBN01000316.1_000020	45310
gene_BSBN01000543.1_000020	45286
gene_BSBN01000751.1_000017	45154
gene_BSBN01000943.1_000056	44796
gene_BSBN01000209.1_000012	44742
gene_BSBN01000725.1_000020	44620
gene_BSBN01000528.1_000004	43084
gene_BSBN01001582.1_000003	42794
gene_BSBN01001478.1_000032	41990
gene_BSBN01000511.1_000086	41410
gene_BSBN01000016.1_000068	41372
gene_BSBN01000119.1_000049	40942
gene_BSBN01001356.1_000022	40482
gene_BSBN01000664.1_000020	38838
gene_BSBN01000828.1_000031	38574
gene_BSBN01000213.1_000042	38534
gene_BSBN01000703.1_000151	37988
gene_BSBN01000435.1_000029	37942
gene_BSBN01001272.1_000044	37916
gene_BSBN01000021.1_000020	37696
gene_BSBN01000999.1_000008	36456
gene_BSBN01000467.1_000007	36312
gene_BSBN01000667.1_000011	35302
gene_BSBN01001035.1_000002	35270
gene_BSBN01000044.1_000103	35264
gene_BSBN01000072.1_000147	34964
gene_BSBN01001268.1_000024	34868
gene_BSBN01001068.1_000009	34692
gene_BSBN01000062.1_000049	34496
gene_BSBN01001852.1_000002	34150
gene_BSBN01001056.1_000016	34102
gene_BSBN01000025.1_000120	33836
gene_BSBN01000222.1_000033	33518
gene_BSBN01000296.1_000021	33106
gene_BSBN01000987.1_000055	32742
gene_BSBN01002141.1_000003	32680
gene_BSBN01000207.1_000092	32034
gene_BSBN01000836.1_000002	31578
gene_BSBN01000409.1_000027	31256
gene_BSBN01000694.1_000001	30402
gene_BSBN01000267.1_000008	30218
gene_BSBN01001148.1_000049	29948
gene_BSBN01001339.1_000018	29944
gene_BSBN01000360.1_000060	29866
gene_BSBN01000389.1_000003	29736
gene_BSBN01000396.1_000010	29684
gene_BSBN01000495.1_000012	29270
gene_BSBN01000534.1_000058	29164
gene_BSBN01000693.1_000013	29038
gene_BSBN01001201.1_000033	28430
gene_BSBN01001332.1_000069	27692
gene_BSBN01001034.1_000024	27584
gene_BSBN01001791.1_000004	27110
gene_BSBN01000517.1_000029	26976
gene_BSBN01002022.1_000003	26902
gene_BSBN01001421.1_000020	26620
gene_BSBN01001281.1_000030	26576
gene_BSBN01001555.1_000014	26440
gene_BSBN01001818.1_000038	26246
gene_BSBN01000495.1_000001	26228
gene_BSBN01000810.1_000010	26136
gene_BSBN01000095.1_000001	26094
gene_BSBN01000793.1_000001	25968
gene_BSBN01000457.1_000033	25794
gene_BSBN01000591.1_000063	25570
gene_BSBN01000591.1_000060	25332
gene_BSBN01000255.1_000058	25094
gene_BSBN01000547.1_000067	25044
gene_BSBN01000021.1_000068	24708
gene_BSBN01000154.1_000034	24562
gene_BSBN01000888.1_000024	24464
gene_BSBN01000140.1_000021	24458
gene_BSBN01000213.1_000001	24072
gene_BSBN01000236.1_000008	24050
gene_BSBN01001520.1_000001	23716
gene_BSBN01000677.1_000029	23716
gene_BSBN01000496.1_000019	23500
gene_BSBN01001071.1_000021	23038
gene_BSBN01000794.1_000027	22942
gene_BSBN01000870.1_000065	22808
gene_BSBN01001104.1_000006	22710
gene_BSBN01001584.1_000008	22238
gene_BSBN01001067.1_000076	21942
gene_BSBN01000246.1_000006	21942
gene_BSBN01000727.1_000021	21834
gene_BSBN01001190.1_000010	21834
gene_BSBN01000119.1_000016	21834
gene_BSBN01000025.1_000070	21614
gene_BSBN01000815.1_000038	21422
gene_BSBN01000526.1_000006	21420
gene_BSBN01000215.1_000053	21192
gene_BSBN01001032.1_000013	21172
gene_BSBN01000520.1_000016	20700
gene_BSBN01000726.1_000112	20358
gene_BSBN01000460.1_000056	20348
gene_BSBN01000943.1_000057	20106
gene_BSBN01000680.1_000006	19772
gene_BSBN01000098.1_000011	19588
gene_BSBN01000504.1_000029	19212
gene_BSBN01001204.1_000026	19212
gene_BSBN01000627.1_000002	19212
gene_BSBN01000965.1_000039	19212
gene_BSBN01000965.1_000030	19212
gene_BSBN01000686.1_000032	19106
gene_BSBN01001067.1_000073	18742
gene_BSBN01001402.1_000038	18716
gene_BSBN01002141.1_000001	18296
gene_BSBN01000068.1_000007	18080
gene_BSBN01000261.1_000032	17980
gene_BSBN01000030.1_000007	17496
gene_BSBN01000752.1_000009	17310
gene_BSBN01000431.1_000004	17176
gene_BSBN01000953.1_000004	17174
gene_BSBN01000426.1_000011	17120
gene_BSBN01000278.1_000004	16890
gene_BSBN01000237.1_000021	16846
gene_BSBN01000305.1_000127	16696
gene_BSBN01000596.1_000032	16678
gene_BSBN01000119.1_000031	16406
gene_BSBN01000937.1_000053	16406
gene_BSBN01001209.1_000013	16154
gene_BSBN01002141.1_000002	16056
gene_BSBN01000393.1_000002	16028
gene_BSBN01000261.1_000019	16024
gene_BSBN01001433.1_000002	15956
gene_BSBN01000657.1_000059	15644
gene_BSBN01000217.1_000004	15520
gene_BSBN01000750.1_000008	15420
gene_BSBN01001187.1_000021	15316
gene_BSBN01000254.1_000154	15254
gene_BSBN01001533.1_000089	14344
gene_BSBN01000098.1_000003	14028
gene_BSBN01000103.1_000046	13882
gene_BSBN01000411.1_000050	13858
gene_BSBN01000520.1_000068	12432
gene_BSBN01000825.1_000006	12344
gene_BSBN01000784.1_000021	12174
gene_BSBN01000781.1_000008	11778
gene_BSBN01000682.1_000016	11766
gene_BSBN01001104.1_000047	11756
gene_BSBN01000286.1_000010	11588
gene_BSBN01001132.1_000017	11410
gene_BSBN01000404.1_000009	11048
gene_BSBN01000119.1_000043	11016
gene_BSBN01000164.1_000021	11004
gene_BSBN01001250.1_000105	10944
gene_BSBN01001003.1_000020	10878
gene_BSBN01000261.1_000041	10870
gene_BSBN01001596.1_000008	10806
gene_BSBN01001433.1_000005	10606
gene_BSBN01001317.1_000001	10372
gene_BSBN01001410.1_000011	9906
gene_BSBN01000438.1_000026	9644
gene_BSBN01001230.1_000001	9622
gene_BSBN01000148.1_000096	9610
gene_BSBN01000400.1_000023	9442
gene_BSBN01001101.1_000046	9126
gene_BSBN01000719.1_000027	9122
gene_BSBN01000520.1_000104	8986
gene_BSBN01000757.1_000053	8886
gene_BSBN01001190.1_000011	8808
gene_BSBN01001067.1_000075	8808
gene_BSBN01000792.1_000100	8692
gene_BSBN01000119.1_000041	8612
gene_BSBN01001252.1_000002	8072
gene_BSBN01001182.1_000017	7526
gene_BSBN01000134.1_000011	7368
gene_BSBN01000104.1_000006	7362
gene_BSBN01000906.1_000001	7344
gene_BSBN01000002.1_000005	7322
gene_BSBN01000001.1_000043	7254
gene_BSBN01000021.1_000019	7090
gene_BSBN01000766.1_000011	6872
gene_BSBN01000400.1_000043	6848
gene_BSBN01000116.1_000019	6786
gene_BSBN01000867.1_000043	6778
gene_BSBN01000798.1_000002	6728
gene_BSBN01000165.1_000033	6376
gene_BSBN01001145.1_000015	5852
gene_BSBN01000039.1_000014	5834
gene_BSBN01000867.1_000066	5378
gene_BSBN01000097.1_000072	5284
gene_BSBN01000255.1_000019	5070
gene_BSBN01000271.1_000011	5050
gene_BSBN01000573.1_000002	5030
gene_BSBN01001101.1_000038	5012
gene_BSBN01000571.1_000023	5004
gene_BSBN01000750.1_000004	4798
gene_BSBN01000130.1_000065	4588
gene_BSBN01001289.1_000006	4360
gene_BSBN01001332.1_000003	4334
gene_BSBN01001099.1_000004	4276
gene_BSBN01001026.1_000001	4028
gene_BSBN01002280.1_000001	3856
gene_BSBN01001060.1_000030	3770
gene_BSBN01000817.1_000009	3764
gene_BSBN01001040.1_000012	3724
gene_BSBN01000391.1_000209	3400
gene_BSBN01000428.1_000016	3348
gene_BSBN01000339.1_000115	3154
gene_BSBN01000417.1_000029	3140
gene_BSBN01000207.1_000049	3122
gene_BSBN01000849.1_000021	3078
gene_BSBN01000499.1_000037	2670
gene_BSBN01001821.1_000003	2634
gene_BSBN01001169.1_000004	2460
gene_BSBN01001421.1_000021	2290
gene_BSBN01000594.1_000015	2070
gene_BSBN01000691.1_000052	1896
gene_BSBN01001003.1_000032	1878
gene_BSBN01001035.1_000011	1742
gene_BSBN01001560.1_000001	1706
gene_BSBN01001957.1_000057	1690
gene_BSBN01001344.1_000018	1568
gene_BSBN01000457.1_000028	1420
gene_BSBN01000319.1_000011	1418
gene_BSBN01001299.1_000007	1322
gene_BSBN01000281.1_000002	1232
gene_BSBN01001037.1_000012	1148
gene_BSBN01000757.1_000100	1126
gene_BSBN01000349.1_000018	966
gene_BSBN01000391.1_000033	910
gene_BSBN01000924.1_000045	834
gene_BSBN01000001.1_000018	696
gene_BSBN01000888.1_000025	620
gene_BSBN01000214.1_000007	546
gene_BSBN01000937.1_000055	524
gene_BSBN01000049.1_000007	488
gene_BSBN01001362.1_000009	306
gene_BSBN01000532.1_000059	282
gene_BSBN01000977.1_000013	210
gene_BSBN01000877.1_000075	134
gene_BSBN01000261.1_000057	104
gene_BSBN01000801.1_000045	78
gene_BSBN01000148.1_000013	58
gene_BSBN01000682.1_000044	38
gene_BSBN01000409.1_000016	26
gene_BSBN01001583.1_000031	22
gene_BSBN01000904.1_000001	22
gene_BSBN01001071.1_000002	20
gene_BSBN01000254.1_000121	10
gene_BSBN01000605.1_000049	2
gene_BSBN01001157.1_000010	0
gene_BSBN01000103.1_000001	0
gene_BSBN01001493.1_000007	0
gene_BSBN01000411.1_000011	0
gene_BSBN01000916.1_000005	0
gene_BSBN01000850.1_000126	0
gene_BSBN01000662.1_000012	0
gene_BSBN01000888.1_000066	0
gene_BSBN01000593.1_000005	0
gene_BSBN01000115.1_000005	0
gene_BSBN01000040.1_000009	0
gene_BSBN01000071.1_000014	0
gene_BSBN01000892.1_000057	0
gene_BSBN01001038.1_000031	0
gene_BSBN01000148.1_000032	0
gene_BSBN01000437.1_000017	0
gene_BSBN01001402.1_000002	0
gene_BSBN01000793.1_000002	0
gene_BSBN01000627.1_000059	0
gene_BSBN01000470.1_000026	0
gene_BSBN01001156.1_000005	0
gene_BSBN01000981.1_000015	0
gene_BSBN01000981.1_000014	0
gene_BSBN01000312.1_000024	0
gene_BSBN01000943.1_000070	0
gene_BSBN01000060.1_000085	0
gene_BSBN01001509.1_000008	0
gene_BSBN01001088.1_000012	0
gene_BSBN01000500.1_000123	0
gene_BSBN01001200.1_000013	0
gene_BSBN01000582.1_000120	0
gene_BSBN01000236.1_000037	0
gene_BSBN01000489.1_000031	0
gene_BSBN01000252.1_000077	0
gene_BSBN01000072.1_000204	0
gene_BSBN01001080.1_000016	0
gene_BSBN01000502.1_000026	0
gene_BSBN01000024.1_000026	0
gene_BSBN01001106.1_000005	0
gene_BSBN01000538.1_000001	0
gene_BSBN01000039.1_000025	0
gene_BSBN01000379.1_000036	0
gene_BSBN01000021.1_000193	0
gene_BSBN01000049.1_000067	0
gene_BSBN01001110.1_000019	0
gene_BSBN01000973.1_000011	0
gene_BSBN01001256.1_000010	0
gene_BSBN01001237.1_000004	0
gene_BSBN01000417.1_000021	0
gene_BSBN01000005.1_000032	0
gene_BSBN01001038.1_000030	0
gene_BSBN01000476.1_000036	0
gene_BSBN01001915.1_000005	0
